# Supplementary material for: Aggregate Filamentous Growth Responses in Yeast
Source: mSphere. 2019 Mar 6;4(2):e00702-18. doi: 10.1128/mSphere.00702-18 (PMC6403458; doi:10.1128/mSphere.00702-18)
Supplement: TABLE S1 [file mSphere.00702-18-st001.xlsx]

## Sheet: Sheet1
Table S1. Yeast strains used in the study.
Strain (a)	Description	Reference
PJ69-4A (b)	MATa trpl-901 leu2-3,112 ura3-52 his3-200 ga14D ga18OD LYS2::GALl-HIS3 GAL2-ADE2 met2::GAL7-lacZ	James et al. 1996
PC312	MATa ura3-52	Liu et al. (1992)
PC313	MATa ura3-52	Liu et al. (1992)
PC344	MATa / MATa ura3-52 / ura3-52	Cullen and Sprague (2000)
PC538	MATa ura3-52 ste4 FUS1-lacZ FUS1-HIS3	Cullen et al. (2004)
PC551	MATa ura3-52 ste4 FUS1-lacZ FUS1-HIS3 pea2::URA3	Cullen and Sprague (2002)
PC552	MATa ura3-52 ste4 FUS1-lacZ FUS1-HIS3 hsl1::URA3	Cullen and Sprague (2000)
PC555	MATa ura3-52 ste4 FUS1-lacZ FUS1-HIS3 hsl7::URA3	Cullen and Sprague (2000)
PC560	MATa ura3-52 ste4 FUS1-lacZ FUS1-HIS3 snf1::URA3	Cullen and Sprague (2000)
PC562	MATa ura3-52 ste4 FUS1-lacZ FUS1-HIS3 ras2::URA3	Cullen and Sprague (2002)
PC563	MATa ura3-52 ste4 FUS1-lacZ FUS1-HIS3 bud8::KLURA3	Cullen and Sprague (2002)
PC637	MATa ura3-52 ste4 FUS1-lacZ FUS1-HIS3 bud4::KlURA3	Cullen and Sprague (2002)
PC654	MATa ura3-52 ste4 FUS1-lacZ FUS1-HIS3 pho85::KlURA3	Chavel et al. (2014)
PC999	MATa ura3-52 ste4 FUS1-lacZ FUS1-HIS3 MSB2-HA	Chavel et al. (2010)
PC1029	MATa ura3-52 ste4 FUS1-lacZ FUS1-HIS3 flo11::KanMX6	Karunanithi et al. (2010)
PC1079	MATa ura3-52 ste4 FUS1-lacZ FUS1-HIS3 ste12::URA3	Karunanithi et al. (2010)
PC2043	MATa ura3-52 ste4 FUS1-lacZ FUS1-HIS3 FLO11-HA	Karunanithi et al. (2010)
PC2505	MATa ura3-52 ste4 FUS1-lacZ FUS1-HIS3 flo11::KanMX6 ste12::URA3	Karunanithi et al. (2012)
PC2507	MATa ura3-52 ste4 FUS1-lacZ FUS1-HIS3 flo11::KanMX6 ras2::KlURA3	This study
PC2511	MATa ura3-52 ste4 FUS1-lacZ FUS1-HIS3 ste12::URA3 ras2::NAT	This study
PC2532	MATa ura3-52 ste4 FUS1-lacZ FUS1-HIS3 flo8::HYG	Chavel et al. (2010)
PC2588	MATa ura3-52 ste4 FUS1-lacZ FUS1-HIS3 tpk1::NAT	Chavel et al. (2010)
PC2592	MATa ura3-52 ste4 FUS1-lacZ FUS1-HIS3 tpk3::NAT	Chavel et al. (2014)
PC2712	MATa ura3-52 ste4 FUS1-lacZ FUS1-HIS3 GAL-FLO11::KanMX6	Karunanithi et al. (2010)
PC2713	MATa ura3-52 ste4 FUS1-lacZ FUS1-HIS3 GAL-FLO11-HA::KanMX6	Karunanithi et al. (2010)
PC3035	MATa ura3-52 ste4 FUS1-lacZ FUS1-HIS3 MSB2-HA mks1::NAT	Chavel et al. (2010)
PC3038	MATa ura3-52 ste4 FUS1-lacZ FUS1-HIS3 MSB2-HA rpd3::NAT	Chavel et al. (2010)
PC3039	MATa ura3-52 ste4 FUS1-lacZ FUS1-HIS3 MSB2-HA dig1::NAT	Chavel et al. (2010)
PC3097	MATa ura3-52 leu2::ura3- pex3::HYG	This study
PC3209	MATa ura3-52 ste4 FUS1-lacZ FUS1-HIS3 msb2::KanMX6	Cullen et al. (2004)
PC3363	MATa ste4 FUS1-lacZ FUS1-HIS3 ura3-52 MSB2-HA nrg1::KLURA3	Chavel et al. (2010)
PC3413	MATa ura3-52 ste4 FUS1-lacZ FUS1-HIS3 FLO11-HA ecm14::KlURA3	Karunanithi et al. (2010)
PC3428	MATa ura3-52 ste4 FUS1-lacZ FUS1-HIS3 MSB2-HA swi4::KlURA3	Chavel et al. (2010)
PC3431	MATa ste4 FUS1-lacZ FUS1-HIS3 ura3-52 MSB2-HA sfl1::KLURA3	Chavel et al. (2010)
PC3642	MATa ste4 FUS1-lacZ FUS1-HIS3 ura3-52 MSB2-HA rtg3::NAT	Chavel et al. (2010)
PC4008	MATa ura3-52 ste4 FUS1-lacZ FUS1-HIS3 spt8::URA3	This study
PC5058	MATa ura3-52 ste4 FUS1-lacZ FUS1-HIS3 mig2::HYG	Karunanithi et al. (2012)
PC5119	MATa ura3-52 ste4 FUS1-lacZ FUS1-HIS3 pho80::NAT	Chavel et al. (2014)
PC5396	MATa ura3-52 ste4 FUS1-lacZ FUS1-HIS3 alg8::KlURA3	Meem and Cullen (2012)
PC5400	MATa ura3-52 ste4 FUS1-lacZ FUS1-HIS3 mnn10::KlURA3	Meem and Cullen (2012)
PC5824	MATa ura3-52 ste4 FUS1-lacZ FUS1-HIS3 rim101::KlURA3	Chavel et al. (2010)
PC5880	MATa ura3-52 ste4 FUS1-lacZ FUS1-HIS3 rim9::KlURA3	Chavel et al. (2014)
PC5926	MATa ura3-52 ste4 FUS1-lacZ FUS1-HIS3 cne1::KlURA3	This study
PC6036	MATa ura3-52 ste4 FUS1-lacZ FUS1-HIS3 hog1::KlURA3	Adhikari and Cullen (2015)
PC6016	MATa can1Δ::Ste2pr-spHIS5 lyp1Δ::Ste3pr-LEU2 his3::hisG leu2Δ0 ura3Δ0 (d)	Owen et al. (2014)
PC6581 (c)	MATa ura3-52 ste4 FUS1-lacZ FUS1-HIS3 ura3-52::pTEF2-mCherry URA3	This study
PC6582	MATa ura3-52 ste4 FUS1-lacZ FUS1-HIS3 GAL-FLO11 bud8::KlURA3	This study
PC6583	MATa ura3-52 ste4 FUS1-lacZ FUS1-HIS3 GAL-FLO11 pea2::URA3	This study
PC6733 (d)	MATa ura3-52 ste4 FUS1-lacZ FUS1-HIS3 ura3-52::pTEF2-mCherry URA3 his5::NAT mCherry::GFPγ-HIS	This study
PC6735	MATa ura3-52 ste4 FUS1-lacZ FUS1-HIS3 ura3-52::pTEF2-mCherry URA3 his5::NAT	This study
PC6868	MATa ura3-52 ste4 FUS1-lacZ FUS1-HIS3 GAL-FLO11 hsl7::URA3	This study
PC6872	MATa ura3-52 ste4 FUS1-lacZ FUS1-HIS3 GAL-FLO11 hsl7::URA3 bud4::NAT	This study
PC2e	MATa ura3-52 ste4 FUS1-lacZ FUS1-HIS3 flo11::KanMX6	This study
PC2e ras2	MATa ura3-52 ste4 FUS1-lacZ FUS1-HIS3 flo11::KanMX6 ras2::KlURA3	This study
PC2e ste12	MATa ura3-52 ste4 FUS1-lacZ FUS1-HIS3 flo11::KanMX6 ste12::URA3	This study
PC3b	MATa ura3-52 ste4 FUS1-lacZ FUS1-HIS3 flo11::KanMX6	This study
PC3b ras2	MATa ura3-52 ste4 FUS1-lacZ FUS1-HIS3 flo11::KanMX6 ras2::KlURA3	This study
PC3b ste12	MATa ura3-52 ste4 FUS1-lacZ FUS1-HIS3 flo11::KanMX6 ste12::URA3	This study
PC3g	MATa ura3-52 ste4 FUS1-lacZ FUS1-HIS3 flo11::KanMX6	This study
PC3g ras2	MATa ura3-52 ste4 FUS1-lacZ FUS1-HIS3 flo11::KanMX6 ras2::KlURA3	This study
PC3g ste12	MATa ura3-52 ste4 FUS1-lacZ FUS1-HIS3 flo11::KanMX6 ste12::URA3	This study
PC4e	MATa ura3-52 ste4 FUS1-lacZ FUS1-HIS3 flo11::KanMX6	This study
PC4e ras2	MATa ura3-52 ste4 FUS1-lacZ FUS1-HIS3 flo11::KanMX6 ras2::KlURA3	This study
PC4e ste12	MATa ura3-52 ste4 FUS1-lacZ FUS1-HIS3 flo11::KanMX6 ste12::URA3	This study
PC4f	MATa ura3-52 ste4 FUS1-lacZ FUS1-HIS3 flo11::KanMX6	This study
PC4f ras2	MATa ura3-52 ste4 FUS1-lacZ FUS1-HIS3 flo11::KanMX6 ras2::KlURA3	This study
PC4f ste12	MATa ura3-52 ste4 FUS1-lacZ FUS1-HIS3 flo11::KanMX6 ste12::URA3	This study
PC6f	MATa ura3-52 ste4 FUS1-lacZ FUS1-HIS3 flo11::KanMX6	This study
PC6f ras2	MATa ura3-52 ste4 FUS1-lacZ FUS1-HIS3 flo11::KanMX6 ras2::KlURA3	This study
PC6f ste12	MATa ura3-52 ste4 FUS1-lacZ FUS1-HIS3 flo11::KanMX6 ste12::URA3	This study
PC6h	MATa ura3-52 ste4 FUS1-lacZ FUS1-HIS3 flo11::KanMX6	This study
PC6h ras2	MATa ura3-52 ste4 FUS1-lacZ FUS1-HIS3 flo11::KanMX6 ras2::KlURA3	This study
PC6h ste12	MATa ura3-52 ste4 FUS1-lacZ FUS1-HIS3 flo11::KanMX6 ste12::URA3	This study
PC6941	MATa ura3-52 ste4 FUS1-lacZ FUS1-HIS3 Directed Selection Isolate 3.1	This study
PC6942	MATa ura3-52 ste4 FUS1-lacZ FUS1-HIS3 Directed Selection Isolate 3.2	This study
PC6943	MATa ura3-52 ste4 FUS1-lacZ FUS1-HIS3 Directed Selection Isolate 3.3	This study
PC6944	MATa ura3-52 ste4 FUS1-lacZ FUS1-HIS3 Directed Selection Isolate 3.4	This study
PC6945	MATa ura3-52 ste4 FUS1-lacZ FUS1-HIS3 Directed Selection Isolate 3.5	This study
PC6946	MATa ura3-52 ste4 FUS1-lacZ FUS1-HIS3 Directed Selection Isolate 3.6	This study
PC6947	MATa ura3-52 ste4 FUS1-lacZ FUS1-HIS3 Directed Selection Isolate 4.1	This study
PC6948	MATa ura3-52 ste4 FUS1-lacZ FUS1-HIS3 Directed Selection Isolate 4.2	This study
PC6949	MATa ura3-52 ste4 FUS1-lacZ FUS1-HIS3 Directed Selection Isolate 4.3	This study
PC6950	MATa ura3-52 ste4 FUS1-lacZ FUS1-HIS3 Directed Selection Isolate 4.4	This study
PC6951	MATa ura3-52 ste4 FUS1-lacZ FUS1-HIS3 Directed Selection Isolate 4.5	This study
PC6952	MATa ura3-52 ste4 FUS1-lacZ FUS1-HIS3 Directed Selection Isolate 4.6	This study
PC6953	MATa ura3-52 ste4 FUS1-lacZ FUS1-HIS3 Directed Selection Isolate 4.7	This study
PC6954	MATa ura3-52 ste4 FUS1-lacZ FUS1-HIS3 Directed Selection Isolate 4.8	This study
PC6955	MATa ura3-52 ste4 FUS1-lacZ FUS1-HIS3 Directed Selection Isolate 4.9	This study
PC7004	MATa ura3-52 ste4 FUS1-lacZ FUS1-HIS3 GAL-FLO11 suc2::URA3	This study
a. Unless indicated, strains are derived from S1278b strain background.
b. Strain from M. Johnston lab.
c. Constructed using PC6874: pJW1300 E.coli maintenance strain pTEF2-mCherry-URA
d. Constructed using PC6873: pLR1084 E.coli maintenance strain GFPy-HIS
