# Supplementary material for: Aggregate Filamentous Growth Responses in Yeast
Source: mSphere. 2019 Mar 6;4(2):e00702-18. doi: 10.1128/mSphere.00702-18 (PMC6403458; doi:10.1128/mSphere.00702-18)
Supplement: TABLE S2 [file mSphere.00702-18-st002.xlsx]

## Sheet: Table S2
Table S2. Screen of C. albicans knockout library for altered aggregate formation.
	Key		No colony
			Weak Hit
			Strong Hit
Plate (a)	Location	Screen	Phenotype (b)	ORF	Gene Name (c)	Description (d)	Process (e)	Regulator of Filamentous Growth or Biofilm or Virulence or Adhesion in C. albicans (f)	S.cerevisiae homolog (g)	Regulator of Filamentous Growth or Biofilm or Invasive Growth in S. cerevisiae (h)	Secondary Screen Mutants (i)	Result of Secondary Screen
CWP Homozygous Plate 1	B5		Less aggregates	orf19.12732		Putative cell wall adhesin-like protein; repressed in core caspofungin response and by alpha pheromone in SpiderM medium; transcript reduced in ace2 mutant; flow model, rat catheter and Spider biofilm repressed	Cell Wall	Yes
CWP Homozygous Plate 1	B6		Less aggregates	orf19.12732		Putative cell wall adhesin-like protein; repressed in core caspofungin response and by alpha pheromone in SpiderM medium; transcript reduced in ace2 mutant; flow model, rat catheter and Spider biofilm repressed	Cell Wall	Yes
CWP Homozygous Plate 1	C10		Less aggregates; More background invasion	orf19.13461	SNF7	ESCRT III complex protein; role in proteolytic activation of Rim101 and Rim8 processing/activation; separable roles in RIM101 pathway and in transport from MVB to vacuole; involved in echinocandin and azole sensitivity	Signaling-RIM101/ESCRT	Yes	SNF7
CWP Homozygous Plate 1	C11		Less aggregates; More background invasion	orf19.13461	SNF7	ESCRT III complex protein; role in proteolytic activation of Rim101 and Rim8 processing/activation; separable roles in RIM101 pathway and in transport from MVB to vacuole; involved in echinocandin and azole sensitivity	Signaling-RIM101/ESCRT	Yes	SNF7
CWP Homozygous Plate 1	D4		Less background invasion	orf19.13923	NUP	Nucleoside permease; adenosine and guanosine are substrates, whereas cytidine, adenine, guanine, uridine, uracil are not; similar to a nucleoside permease of S. pombe; possibly processed by Kex2p	Nucleoside Permease	No	FCY2, FUN26, FUI1	No
CWP Homozygous Plate 1	D5		Less background invasion	orf19.13923	NUP	Nucleoside permease; adenosine and guanosine are substrates, whereas cytidine, adenine, guanine, uridine, uracil are not; similar to a nucleoside permease of S. pombe; possibly processed by Kex2p	Nucleoside Permease	No	FCY2, FUN26, FUI1	No
CWP Homozygous Plate 1	F3		Less aggregates; More background invasion	orf19.212	VPS28	ESCRT I protein sorting complex subunit; involved in Rim8 processing and proteolytic activation of Rim101, which regulates pH response; role in echinocandin, azole sensitivity	Signaling-RIM101/ESCRT	Yes	VPS28	Yes
CWP Homozygous Plate 2	B5		Less Aggregates; Less background invasion	orf19.3997	ADH1	Alcohol dehydrogenase; oxidizes ethanol to acetaldehyde; at yeast cell surface; immunogenic in humans/mice; complements S. cerevisiae adh1 adh2 adh3 mutant; fluconazole, farnesol-induced; flow model biofilm induced; Spider biofilm repressed	Alcohol Dehydrogenase	No	ADH1, ADH5	No
CWP Homozygous Plate 2	B6		Less Aggregates; Less background invasion	orf19.3997	ADH1	Alcohol dehydrogenase; oxidizes ethanol to acetaldehyde; at yeast cell surface; immunogenic in humans/mice; complements S. cerevisiae adh1 adh2 adh3 mutant; fluconazole, farnesol-induced; flow model biofilm induced; Spider biofilm repressed	Alcohol Dehydrogenase	No	ADH1, ADH5	No
CWP Homozygous Plate 2	D7		No aggregates; Small Colony	orf19.5412		Ortholog of S. cerevisiae : ECM9, C. glabrata CBS138 : CAGL0L02255g, C. dubliniensis CD36 : Cd36_80470, C. parapsilosis CDC317 : CPAR2_503390 and Candida tenuis NRRL Y-1498 : CANTEDRAFT_133107	Unknown	No	ECM9
CWP Homozygous Plate 2	D8		No aggregates; Small Colony	orf19.5412		Ortholog of S. cerevisiae : ECM9, C. glabrata CBS138 : CAGL0L02255g, C. dubliniensis CD36 : Cd36_80470, C. parapsilosis CDC317 : CPAR2_503390 and Candida tenuis NRRL Y-1498 : CANTEDRAFT_133107	Unknown	No	ECM9
CWP Homozygous Plate 2	E10		Small aggregates; Less background invasion	orf19.637	SDH2	Succinate dehydrogenase, Fe-S subunit; localizes to surface of yeast cells, but not hyphae; induced in high iron and during log phase aerobic growth; repressed by nitric oxide, Hap43	Succinate Dehydrogenase	No	SDH2	No
M1 1-121	C7		Less background invasion; Small colony	ORF19.2133	LIP4	Secreted lipase, member of a differentially expressed lipase gene family with possible roles in nutrition and/or in creating an acidic microenvironment; expressed more strongly during mucosal infections than during systemic infections	Lipase	No
M1 1-121	C9		More aggregates, More background invasion, Large Colony	ORF19.2157	DAC1	N-acetylglucosamine-6-phosphate (GlcNAcP) deacetylase; N-acetylglucosamine utilization; required for wild-type hyphal growth and virulence in mouse systemic infection; gene and protein are GlcNAc-induced; Spider biofilm induced	NAG metabolism	Yes
M1 1-121	D8		Less Aggregates; Less background invasion	ORF19.2805	PEX8	Putative peroxisomal biogenesis factor; expression regulated during planktonic growth	Peroxisome	No	PEX8, PEX3	No	pex3D PC3097	Pass
M1 1-121	G9		Less aggregates; Small colony	ORF19.4933	FAD3	Omega-3 fatty acid desaturase; production of alpha-linolenic acid, a major component of membranes; caspofungin induced; Plc1-regulated; colony morphology-related gene regulation by Ssn6; Spider biofilm induced, flow model biofilm repressed	Lipid Metabolism	Yes
M1 1-121	H11		Less aggregates; Small colony	ORF19.5547		Protein of unknown function; Hap43-repressed gene	Unknown	No
M1 112-276	C10		Less aggregates	ORF19.30	SPF1	P-type calcium-transporting ATPase, involved in control of calcium homeostasis, response to ER stress, hyphal growth, biofilm formation and virulence	Ca2+ transport	Yes	SPF1
M1 112-276	D2		Less aggregates; More background invasion	ORF19.101	RIM9	Protein required for alkaline pH response via the Rim101 signaling pathway; ortholog of S. cerevisiae Rim9 and A. nidulans palI; Spider biofilm induced	Signaling-RIM101/ESCRT	Yes	RIM9	Yes
M1 112-276	D9		Less aggregates; Small colony; Agar discoloration	ORF19.191	KIC1	Member of the GCK-III subfamily of eukaryotic Ste20p kinases; in RAM cell wall integrity signaling network; role in cell separation, azole sensitivity; required for hyphal growth; constitutive expression is MTL, white-opaque independent	Signaling-PKA	Yes	KIC1	Yes
M1 112-276	D11		Less aggregates	ORF19.194		Ortholog of C. dubliniensis CD36 : Cd36_19300, C. parapsilosis CDC317 : CPAR2_209720, Candida tenuis NRRL Y-1498 : CANTEDRAFT_114035 and Debaryomyces hansenii CBS767 : DEHA2E10494g	Unknown	No
M1 112-276	F3		More aggregates; More background invasion; Small colony	ORF19.333	FCY2	Purine-cytosine permease of pyrimidine salvage; mutation associated with resistance to flucytosine in clinical isolates; transposon mutation affects filamentation; farnesol-upregulated in biofilm	Nucleoside Permease	No	FCY2	No
M1 112-276	G8		Less Aggregates; More background invasion; Small colony	ORF19.564	KAR3	Kinesin-like microtubule motor protein; required for nuclear fusion during mating; C-terminal motor domain; mutants are viable; null has high-frequency white-opaque switching phenotype	Kinesin motor	Yes	KAR3
M1 112-276	H3		More aggregates; More background invasion; Small colony	ORF19.663	GIN4	Autophosphorylated kinase; role in pseudohyphal-hyphal switch and cytokinesis; phosphorylates Cdc11p on S395; necessary for septin ring within germ tube but not for septin band at mother cell junction; physically associates with septins	Signaling	Yes	GIN4
M1 112-276	H11		Less aggregates; More background invasion	ORF19.723	BCR1	Transcription factor; regulates a/alpha biofilm formation, matrix, cell-surface-associated genes; confers adherence, impermeability, impenetrability, fluconazole resistance; Tup1/Tec1/Mnl1-regulated; mRNA binds She3; Spider biofilm induced	Transcription Factor-mRNA Binding	Yes	USV1
M1 277-501	A1		Small colony	ORF19.728	TSC11	Protein similar to S. cerevisiae Tsc11p which is involved in sphingolipid biosynthesis; transposon mutation affects filamentous growth	Lipid Synthesis	Yes	TSC11
M1 277-501	A6		Small aggregates	ORF19.757		Ortholog of S. cerevisiae : YPR089W, C. glabrata CBS138 : CAGL0K08008g, C. dubliniensis CD36 : Cd36_04600, C. parapsilosis CDC317 : CPAR2_105630 and Candida tenuis NRRL Y-1498 : CANTEDRAFT_129373	Unknown	No	YPR089W	No
M1 277-501	A9		Less aggregates; More background invasion	ORF19.783		Ortholog(s) have role in endocytosis, retrograde vesicle-mediated transport, Golgi to ER, vacuole organization and COPI-coated vesicle, Golgi membrane, endosome localization	Vesicle Trafficking	No	NEO1	No
M1 277-501	B7		Less aggregates; More background invasion	ORF19.895	HOG1	MAP kinase of osmotic-, heavy metal-, and core stress response; role in regulation of glycerol, D-arabitol in response to stress; phosphorylated in response to H2O2 (Ssk1-dependent) or NaCl; mutant induces protective mouse immune response	Signaling-HOG	Yes	HOG1	Yes
M1 277-501	C2		Less aggregates; More background invasion	ORF19.1092		Dolichol-P-Man dependent alpha(1-3) mannosyltransferase; role in the synthesis of dolichol-linked oligosaccharide donor for N-linked glycosylation of proteins; rat catheter biofilm repressed	Glycoprotein Processing	No	ALG3	No	alg8D PC5396, alg8D PC5399	Pass, Pass
M1 277-501	C6		Small aggregates; Less background invasion	ORF19.1187	CPH2	Myc-bHLH transcription factor; promotes hyphal growth; directly regulates Tec1 to induce hypha-specific genes; probably homodimeric, phosphorylated; required for colonization of the mouse GI tract; rat catheter and Spider biofilm induced	Signaling-fMAPK	Yes
M1 277-501	C11		Less aggregates	ORF19.1276		Protein with a selenoprotein domain and a thioredoxin-like fold domain; similar to S. cerevisiae Vhs3p, which is a putative phosphopantothenoylcysteine decarboxylase	Decarboxylase	No	VHS3	No
M1 277-501	D4		Less Aggregates; Less background invasion	ORF19.1373	INP5	Putative phosphatidylinositol-4,5-bisphosphate phosphatase; involved in maintenance of phosphoinositide levels; affects hyphal growth, virulence, cell integrity; interacts with Irs4p	Lipid Modification	Yes	INP51
M1 277-501	D11		More aggregates; More background invasion; Small colony	ORF19.1471	COX4	Putative cytochrome c oxidase subunit IV; Mig1-regulated; macrophage/pseudohyphal-induced gene; macrophage-induced protein; repressed by nitric oxide; 5'-UTR intron; Hap43-repressed	Mitochondrial Respiration	No	COX4	No
M1 277-501	E7		Less aggregates	ORF19.1577		Has domain(s) with predicted sequence-specific DNA binding, sequence-specific DNA binding transcription factor activity, zinc ion binding activity and role in regulation of transcription, DNA-dependent	Transcription Factor	No	GAT2	Yes
M1 277-501	E8		Less aggregates; Small colony	ORF19.1621	GPA2	G-protein alpha subunit; regulates filamentous growth, copper resistance; involved in cAMP-mediated glucose signaling; reports differ on role in cAMP-PKA pathway, MAP kinase cascade; Gpr1 C terminus binds Gpa2; regulates HWP1 and ECE1	Signaling-RAS-cAMP-PKA	Yes	GPA2
M1 277-501	F10		Less aggregates; Small colony	ORF19.1814	STT4	Putative phosphatidylinositol-4-kinase	Lipid Modification	Yes	STT4
M1 277-501	G12		Larger aggregates	ORF19.2245	YPT72	Vacuolar Rab small monomeric GTPase involved in vacuolar biogenesis; involved in filamentous growth and virulence	Trafficking	Yes	YPT7	No
M1 504-667	D11		Less aggregates	ORF19.3279	HYR4	Putative GPI-anchored adhesin-like protein; Rim101-repressed; constitutive expression independent of MTL or white-opaque status	Cell Wall-Adhesin	Yes
M1 504-667	D12		Less aggregates; Small colony	ORF19.3283		Ortholog(s) have 3-oxoacyl-[acyl-carrier-protein] reductase (NADPH) activity, role in aerobic respiration, fatty acid metabolic process and mitochondrion localization	Mitochondrial Respiration	No	OAR1	No
M1 504-667	F9		Less aggregates; More background invasion	ORF19.3534	RHO3	Putative Rho family GTPase; possible substrate of protein farnesyltransferase and geranylgeranyltransferase type I; greater transcription in hyphal form than yeast form; plasma membrane-localized	Signaling	Yes	RHO3
M1 504-667	G2		Less aggregates; Small colony	ORF19.3618	YWP1	Secreted yeast wall protein; possible role in dispersal in host; mutation increases adhesion and biofilm formation; propeptide; growth phase, phosphate, Ssk1/Ssn6/Efg1/Efh1/Hap43 regulated; mRNA binds She3; flow and Spider biofilm repressed	Cell Wall	Yes	FLO5	Yes
M1 699-829	A9		Less aggregates; More background invasion	ORF19.3995	RIM13	Protease of the pH response pathway; likely to mediate activation of Rim101 via C-terminal cleavage; required for alkaline pH-induced hyphal growth and for normal chlamydospore formation; Hap43-repressed; flow model biofilm induced	Signaling-RIM101/ESCRT	Yes	RIM13
M1 699-829	B4		Less aggregates	ORF19.4036	APM1	Ortholog of S. cerevisiae/S. pombe Apm1; a clathrin-associated protein complex (AP-1) subunit; phosphorylated protein; Tn mutation affects filamentous growth; Spider biofilm repressed	Trafficking	Yes	APM1
M1 699-829	B6		Less Aggregates; Less background invasion	ORF19.4056	BRG1	Transcription factor; recruits Hda1 to hypha-specific promoters; Tn mutation affects filamentation; Hap43-repressed; Spider and flow model biofilm induced; required for Spider biofilm formation; Bcr1-repressed in RPMI a/a biofilms	Transcription Factor	Yes	GAT2
M1 699-829	C2		Less aggregates; Small colony	ORF19.4182		Ortholog(s) have role in response to drug and mitochondrion localization	Trafficking	No	TDA5	No
M1 699-829	C10		Less aggregates; More background invasion	ORF19.4242	CST20	Protein kinase of Ste20p/p65PAK family, required for wild-type mating efficiency and virulence in a mouse model; Cst20p-Hst7p-Cek1p-Cph1p MAPK pathway regulates some hyphal growth; involved in Cdc42p growth regulation	Signaling-fMAPK	Yes	STE20
M1 699-829	C11		Less aggregates; More background invasion	ORF19.4248		Ortholog of S. cerevisiae YLR118C (alias Apt1); acyl-protein thioesterase responsible for depalmitoylation of Gpa1 in S. cerevisiae; regulated by Gcn4; repressed in response to amino acid starvation (3AT); rat catheter biofilm repressed	Protein Modification	No	YRL118C	No
M1 699-829	D2		Less aggregates	ORF19.4292	PEP12	Predicted target membrane receptor (t-SNARE) involved in vacuolar transport, endocytosis, and secretion; required for biofilm formation in RPMI-1640 and for virulence	Trafficking	No	PEP12	No
M1 699-829	D4		Less aggregates; Small colony	ORF19.4312		Ortholog(s) have TBP-class protein binding, transcription cofactor activity	Transcription Factor	No	SPT8	No	spt8D PC4008	Pass
M1 699-829	D6		More aggregates; More background invasion; Small colony	ORF19.4353	ULP2	SUMO deconjugation enzyme; removes the small ubiquitin-like modifier (SUMO) from proteins; Spider biofilm induced	Protein Modification	No	ULP1	No
M1 699-829	F7		Small colony	ORF19.4670	CAS5	Transcription factor; cell wall damage response; required for adherence, response/resistance to caspofungin; repressed in core stress response; mutants have reduced CFU in mice, hyphal defect in C. elegans infection; Spider biofilm induced	Cell Wall	Yes	MOT3
M1 699-829	F11		Less aggregates; More background invasion	ORF19.4729		Ortholog(s) have role in histone deacetylation, negative regulation of meiotic nuclear division and Set3 complex localization	Unkown	No	HOS4	Yes
M1 699-829	G9		Smaller colony, no aggregates	ORF19.4844		Ortholog(s) have RNA binding, polynucleotide adenylyltransferase activity, protein binding, bridging activity	RNA Binding	No	AIR2	No
M1 699-829	G12		Less aggregates; More background invasion	ORF19.4866	CPP1	VH1 family MAPK phosphatase; regulates Cst20-Hst7-Cek1-Cph1 filamentation pathway; represses yeast-hyphal switch; required for virulence in mice; yeast-enriched; induced by alpha pheromone in SpiderM medium; Spider biofilm induced	Signaling-MAPK	Yes	MSG5	Yes
M1 699-829	H5		Less aggregates	ORF19.4941	TYE7	bHLH transcription factor; control of glycolysis; required for biofilm formation; hyphally regulated by Cph1, Cyr1; flucytosine, Hog1 induced; amphotericin B, caspofungin repressed; induced in flow model biofilm and planktonic cultures	Transcription Factor	Yes	TYE7
M1 699-829	H7		Less Aggregates	ORF19.4975	HYR1	GPI-anchored hyphal cell wall protein; macrophage-induced; repressed by neutrophils; resistance to killing by neutrophils, azoles; regulated by Rfg1, Efg1, Nrg1, Tup1, Cyr1, Bcr1, Hap43; Spider and flow model biofilm induced	Cell Wall	No
Nobile 831-1009	A6		Less aggregates; More background invasion	ORF19.5200	SIT4	Serine/threonine protein phosphatase catalytic subunit; has a role in cell wall maintenance, hyphal growth, and virulence in a mouse systemic infection model (1)	Protein Modification	Yes	SIT4	No
Nobile 831-1009	A9		Less aggregates; More background invasion; Large colony	ORF19.5241	SNT1	Ortholog of S. cerevisiae Snt1; an NAD-independent histone deacetylase; heterozygous transposon mutation affects filamentous growth; null mutants are viable	Histone Modification	Yes	SNT1
Nobile 831-1009	B3		Less aggregates; Small colony	ORF19.5300		small colony	Chaperone	No	CNE1	No	cne1D PC5926	Pass
Nobile 831-1009	B4		Less aggregates; More background invasion	ORF19.5326		Putative transcription factor with zinc finger DNA-binding motif; possible ortholog of S. cerevisiae Mig2p	Transcription Factor	No	MIG2	No	mig2D PC5058	Pass
Nobile 831-1009	B11		Less aggregates	ORF19.5445	GLO3	Putative ARF GTPase activator; role in COPI coating of Golgi vesicle, ER to Golgi vesicle-mediated transport, retrograde Golgi to ER vesicle-mediated transport; Spider biofilm repressed	Trafficking	No	GLO3	No
Nobile 831-1009	C4		Small aggregates	ORF19.5559	RAV2	Protein similar to S. cerevisiae Rav2; a regulator of (H+)-ATPase in vacuolar membrane; transposon mutation affects filamentous growth	V-ATPase	Yes	RAV2	No
Nobile 831-1009	D2		Less aggregates	ORF19.5662	PEP7	Vesicle transport protein; acts in endosomal transport; roles in metal ion resistance, virulence, adhesion, hyphal growth, chlamydospore formation; similar to S. cerevisiae Pep7p	Trafficking	Yes	PEP7
Nobile 1010-1148	A5		Less Aggregates; Less background invasion	ORF19.6736		Protein required for mitochondrial ribosome small subunit biogenesis; role in maturation of SSU-rRNA; Spider biofilm induced	rRNA Processing	No	GEP3	No
Nobile 1010-1148	A7		Less aggregates; More background invasion	ORF19.6741		Putative plasma membrane protein; predicted role in cell wall integrity; regulated by Nrg1, Tup1; induced during chlamydospore formation in both C. albicans and C. dubliniensis	Cell Wall	Yes	PUN1
Nobile 1010-1148	B10		Less aggregates	ORF19.6996	MNN14	Predicted alpha-1,3-mannosyltransferase activity with a role in protein glycosylation; Hap43-repressed; Spider biofilm induced	Cell Wall-Glycosylation	Yes	MNN4	Yes
Nobile 1010-1148	B12		Less aggregates	ORF19.7020		Protein similar to S. cerevisiae Kex1p, which is a pheromone-processing peptidase; possible Kex2p substrate	Mating	No	KEX1	No
Nobile 1010-1148	C12		More aggregates; More background invasion	ORF19.7150	NRG1	Transcription factor/repressor; regulates chlamydospore formation/hyphal gene induction/virulence and rescue/stress response genes; effects both Tup1 dependent and independent regulation; flow model biofilm induced; Spider biofilm repressed	Signaling-RIM101/ESCRT	Yes	NRG1/2
Nobile 1010-1148	D4		Less aggregates; Small colony	ORF19.7208	CSK1	Putative mitogen-activated protein (MAP) kinase with an unknown role; null mutant produces wrinkled colonies; similar to S. cerevisiae Smk1p, which is a protein kinase required for sporulation	Signaling	No	SMK1	No
Nobile 1010-1148	D7		Less aggregates; More background invasion	ORF19.7221	SET3	NAD-dependent histone deacetylase; mutations affect filamentous growth; genetic evidence suggests Set3/Hos2 function as a complex to regulate white-opaque switching, morphogenesis, and virulence; flow model biofilm induced	Histone Modification	Yes	SET3
Nobile 1010-1148	D10		Less aggregates; More background invasion	ORF19.7247	RIM101	Transcription factor; alkaline pH response; required for alkaline-induced hyphal growth; role in virulence in mice; activated by C-terminal proteolytic cleavage; mediates both positive and negative regulation; Spider biofilm induced	Signaling-RIM101/ESCRT	Yes	RIM101
Nobile 1010-1148	D12		Less aggregates; Small Aggregates	ORF19.7282	PEX13	Protein required for peroxisomal protein import mediated by PTS1 and PTS2 targeting sequences; transcript induced in an RHE model of oral candidiasis; Hap43-repressed gene	Peroxisome	No	PEX13	No
Nobile 1010-1148	F5		Small colony	ORF19.7381	AHR1	Zn(II)2Cys6 transcription factor; involved in regulation of adhesion genes; involved in white-opaque switch; forms complex with Mcm1; mutant is sensetive to 5-fluorocytosine and lithium chloride; Spider biofilm induced	Amino Acid Biosynthesis	Yes	LYS14
Nobile 1010-1148	F6		Less aggregates; More background invasion	ORF19.7388	PBS2	MAPK kinase (MAPKK); role in osmotic and oxidative stress responses, oxidative stress adaptation; required for stress regulation of Hog1p localization and activity; functional homolog of S. cerevisiae Pbs2p	Signaling-HOG	Yes	HOG1
Nobile 1010-1148	F7		More background invasion; Small colony	ORF19.7391	OCH1	Alpha-1,6-mannosyltransferase; initiates N-glycan outer chain branch addition; similar to S. cerevisiae Och1p; required for wild-type virulence in mouse intravenous infection; fungal-specific (no human or murine homolog)	Cell Wall-Glycosylation	Yes	OCH1
Nobile 1010-1148	G8		Small aggregates; Less background invasion; Small colony	ORF19.267		Protein required for normal filamentous growth; mRNA binds She3	mRNA Binding	Yes	NET1
Nobile 1010-1148	G9		Large colony	ORF19.8485	RAD32	Protein similar to S. cerevisiae protein with role in nucleotide excision repair; down-regulation associated with azole resistance; Hap43p-repressed gene	DNA Repair	No	RAD30	No
Nobile 1010-1148	H1		Less background invasion	ORF19.10080	TRP2	Putative anthranilate synthase with a predicted role in tryptophan biosynthesis; regulated by Gcn2p and Gcn4p	Amino Acid Biosynthesis	No	TRP2	No
Nobile 1010-1148	H2		Less aggregates; More background invasion	ORF19.10341	RFG1	HMG domain transcriptional repressor of filamentous growth and hyphal genes; in Tup1-dependent and -independent pathways; binds DNA; transcript not regulated by oxygen or serum; not responsible for hypoxic repression; Spider biofilm induced	Repressor	Yes	ROX1
Nobile 1010-1148	H6		Less aggregates; More background invasion	ORF19.11257	SSK2	MAP kinase kinase kinase (MAPKKK); regulates Hog1 activation and signaling; repressed by ciclopirox olamine	Signaling-HOG	No	SSK2	Yes
X1	A2		Less background invasion	orf19.921	HMS1	hLh domain Myc-type transcript factor; required for morphogenesis induced by elevated temperature or Hsp90 compromise; acts downstream of Pcl1; Spider biofilm induced	Transcription Factor	Yes	HMS1	Yes
X1	B10		Less background invasion	orf19.4056	BRG1	Transcription factor; recruits Hda1 to hypha-specific promoters; Tn mutation affects filamentation; Hap43-repressed; Spider and flow model biofilm induced; required for Spider biofilm formation; Bcr1-repressed in RPMI a/a biofilms	Transcription Factor-Morphogenesis	Yes	BCR1
X1	E10		Less aggregates, more background invasion	orf19.6102	RCA1	Protein involved in regulation of carbonic anhydrases; controls CO2 sensing; bZIP domain-containing transcription factor of the ATF/CREB family; null mutant displays slow growth, abnormal colony morphology and invasive growth	Carbonic Anhydrase	Yes	CST6
X1	E11		Less aggregates	orf19.6124	ACE2	Transcription factor; similar to S. cerevisiae Ace2 and Swi5; regulates morphogenesis, cell separation, adherence, virulence in a mice; mutant is hyperfilamentous; rat catheter and Spider biofilm induced	Transcription	Yes
X1	F3		Less aggregates; More background invasion; Small colony	orf19.6874		Putative helix-loop-helix (HLH) transcription factor with a role in filamentous growth	Transcription Factor	Yes	BAS1
X1	F5		Small colony	orf19.7068	MAC1	Copper fist transcription factor; regulator of CTR1 copper transporter; induces CTR1 in low-copper conditions; required for copper regulation of SOD1 and SOD3; Spider biofilm induced	Transcription Factor	No	MAC1
X1	G5		Less aggregates	orf19.391	UPC2	Zn2-Cys6 transcript factor; regulator of ergosterol biosynthetic genes and sterol uptake; binds ERG2 promoter; induced by ergosterol depletion, by azoles, anaerobicity; macrophage/pseudohyphal-repressed; flow model biofilm induced	Transcription Factor-Lipid	No	UPC2	No
X1	G10		Less aggregates; More background invasion	orf19.909	STP4	C2H2 transcription factor; induced in core caspofungin response; colony morphology-related gene regulation by Ssn6; induced by 17-beta-estradiol, ethynyl estradiol; rat catheter and Spider biofilm induced	Transcription Factor-Steroid	No	STP3	No
Y1	B8		Less background invasion	orf19.3969	SFL2	Transcription factor involved in regulation of morphogenesis; required for filamentous growth, for virulence in RHE model but not in mice; induced upon RHE infection but C. dubliniensis ortholog is not; Spider biofilm induced	Transcription Factor-Morphogenesis	Yes	SFL1
Y1	B10		Less Aggregates; Less background invasion	orf19.4056	BRG1	Transcription factor; recruits Hda1 to hypha-specific promoters; Tn mutation affects filamentation; Hap43-repressed; Spider and flow model biofilm induced; required for Spider biofilm formation; Bcr1-repressed in RPMI a/a biofilms	Transcription Factor-Morphogenesis	Yes	GAT2
Y1	C12		More background invasion; Small colony	orf19.4853	HCM1	Protein with forkhead domain; similar to S. cerevisiae Hcm1p; Hap43p-induced gene	Forkhead	No	HCM1	No
Y1	E10		Less aggregates; More background invasion	orf19.6102	RCA1	Protein involved in regulation of carbonic anhydrases; controls CO2 sensing; bZIP domain-containing transcription factor of the ATF/CREB family; null mutant displays slow growth, abnormal colony morphology and invasive growth	Carbonic Anhydrase	Yes	CST6
Y1	F3		Less aggregates; More background invasion	orf19.6874		Putative helix-loop-helix (HLH) transcription factor with a role in filamentous growth	Transcription Factor-Morphogenesis	Yes	BAS1
Y1	G5		No aggregates	orf19.391	UPC2	Zn2-Cys6 transcript factor; regulator of ergosterol biosynthetic genes and sterol uptake; binds ERG2 promoter; induced by ergosterol depletion, by azoles, anaerobicity; macrophage/pseudohyphal-repressed; flow model biofilm induced	Transcription Factor-Lipid	No	UPC2	No
Y1	G10		Less aggregates; More background invasion	orf19.909	STP4	C2H2 transcription factor; induced in core caspofungin response; colony morphology-related gene regulation by Ssn6; induced by 17-beta-estradiol, ethynyl estradiol; rat catheter and Spider biofilm induced	Transcription Factor-Lipid	Yes	STP3
Y1	H10		More background invasion; Small colony	orf19.2088	DPB4	Putative DNA polymerase epsilon subunit D; null mutant is viable but slow-growing and displays abnormal invasive growth on SD and YPD media; Spider biofilm repressed	DNA Polymerase	Yes	DPB4
X2	A7		Less aggregates; More background invasion	orf19.3063	HFL1	HAP5-like; ortholog of S. cerevisiae Dpb3; third-largest subunit of DNA polymerase II (DNA polymerase epsilon); phosphorylated protein; mutants have a growth defect	DNA Polymerase	Yes	DPB3
X2	B2		Less background invasion	orf19.4998	ROB1	Zn(II)2Cys6 transcription factor; required for Spider model biofilm formation; mutant displays abnormal colony morphology and invasive growth; caspofungin repressed; flow model biofilm induced; rat catheter biofilm repressed	Transcription Factor-Morphogenesis	Yes	TEA1
X2	B5		More background invasion; Small colony	orf19.5558	RBF1	Transcription factor; glutamine-rich activation domain; binds RPG-box DNA sequences; predominantly nuclear; mutation causes accelerated induction of filamentous growth; antigenic during human oral infection; Sko1p-repressed	Transcription Factor-Morphogenesis	Yes
X2	C5		More aggregates; More background invasion; Small colony	orf19.7150	NRG1	Transcription factor/repressor; regulates chlamydospore formation/hyphal gene induction/virulence and rescue/stress response genes; effects both Tup1 dependent and independent regulation; flow model biofilm induced; Spider biofilm repressed	Signaling-RIM101/ESCRT	Yes	NRG1/2
X2	C6		Less aggregates; More background invasion	orf19.7247	RIM101	Transcription factor; alkaline pH response; required for alkaline-induced hyphal growth; role in virulence in mice; activated by C-terminal proteolytic cleavage; mediates both positive and negative regulation; Spider biofilm induced	Signaling-RIM101/ESCRT	Yes	RIM101
X2	C12		Small colony	orf19.7381	AHR1	Zn(II)2Cys6 transcription factor; involved in regulation of adhesion genes; involved in white-opaque switch; forms complex with Mcm1; mutant is sensetive to 5-fluorocytosine and lithium chloride; Spider biofilm induced	Transcription Factor-Adhesion	Yes	LYS14
X2	D2		Small colony	orf19.4545	SWI4	Putative component of the SBF transcription complex involved in G1/S cell-cycle progression; periodic mRNA expression, peak at cell-cycle G1/S phase; predicted, conserved MBF binding sites upstream of G1/S-regulated genes	Transcription Factor-Cell Cycle	No	SWI4	No	swi4D PC3428	Fail
X2	D5		Less aggregates; More background invasion	orf19.723	BCR1	Transcription factor; regulates a/alpha biofilm formation, matrix, cell-surface-associated genes; confers adherence, impermeability, impenetrability, fluconazole resistance; Tup1/Tec1/Mnl1-regulated; mRNA binds She3; Spider biofilm induced	Transcription Factor-mRNA Binding	Yes	USV1
X2	D6		Less Aggregates; Less background invasion	orf19.1187	CPH2	Myc-bHLH transcription factor; promotes hyphal growth; directly regulates Tec1 to induce hypha-specific genes; probably homodimeric, phosphorylated; required for colonization of the mouse GI tract; rat catheter and Spider biofilm induced	Transcription Factor-Morphogenesis	Yes
X2	E11		Less background invasion	orf19.3252	DAL81	Zn(II)2Cys6 transcription factor; ortholog of S. cerevisiae Dal81, involved in the regulation of nitrogen-degradation genes; required for yeast cell adherence to silicone substrate; Spider biofilm induced	Transcription Factor-Nitrogen	Yes	DAL81
X2	F2		More background invasion; Small colony	orf19.1773	RAP1	Transcription factor; binds telomeres and regulatory sequences in DNA; involved in telomere maintenance; represses hyphal growth under yeast-favoring conditions; similar to (but shorter than) S. cerevisiae Rap1	Transcription Factor-Telomeres	Yes	RAP1
Y2	A7		More background invasion; Small colony	orf19.3063	HFL1	HAP5-like; ortholog of S. cerevisiae Dpb3; third-largest subunit of DNA polymerase II (DNA polymerase epsilon); phosphorylated protein; mutants have a growth defect	DNA Polymerase	Yes	DPB3
Y2	B2		Less Aggregates; Less background invasion	orf19.4998	ROB1	Zn(II)2Cys6 transcription factor; required for Spider model biofilm formation; mutant displays abnormal colony morphology and invasive growth; caspofungin repressed; flow model biofilm induced; rat catheter biofilm repressed	Transcription factor-Morphogenesis	Yes	TEA1
Y2	B5		More background invasion; Small colony	orf19.5558	RBF1	Transcription factor; glutamine-rich activation domain; binds RPG-box DNA sequences; predominantly nuclear; mutation causes accelerated induction of filamentous growth; antigenic during human oral infection; Sko1p-repressed	Transcription factor-Morphogenesis	Yes
Y2	C1		Less aggregates; More background invasion; Small colony	orf19.6798	SSN6	Functional homolog of S. cerevisiae Cyc8/Ssn6; hyphal growth regulator; repressed during hyphal growth; Ssn6 and Tup1 regulate distinct sets of genes; overexpression or mutation causes avirulence in mouse IV infection; TPR motifs	Hyphal Regulator	Yes	CYC8/SSN6	Yes
Y2	C6		Less aggregates; More background invasion	orf19.7247	RIM101	Transcription factor; alkaline pH response; required for alkaline-induced hyphal growth; role in virulence in mice; activated by C-terminal proteolytic cleavage; mediates both positive and negative regulation; Spider biofilm induced	Signaling-RIM101/ESCRT	Yes	RIM101
Y2	C7		No aggregates, more background invasion	orf19.7401	ISW2	Ortholog of S. cerevisiae Isw2; an ATPase involved in chromatin remodeling; required for chlamydospore formation; Hap43-induced gene; repressed by high-level peroxide stress	Chromatin Remodelling	Yes	ISW2
Y2	C12		Small colony	orf19.7381	AHR1	Zn(II)2Cys6 transcription factor; involved in regulation of adhesion genes; involved in white-opaque switch; forms complex with Mcm1; mutant is sensetive to 5-fluorocytosine and lithium chloride; Spider biofilm induced	Transcription factor-Adhesion	Yes	LYS14
Y2	D5		Less aggregates; More background invasion	orf19.723	BCR1	Transcription factor; regulates a/alpha biofilm formation, matrix, cell-surface-associated genes; confers adherence, impermeability, impenetrability, fluconazole resistance; Tup1/Tec1/Mnl1-regulated; mRNA binds She3; Spider biofilm induced	Transcription Factor-mRNA Binding	Yes	USV1
Y2	D6		Small aggregates; Less background invasion	orf19.1187	CPH2	Myc-bHLH transcription factor; promotes hyphal growth; directly regulates Tec1 to induce hypha-specific genes; probably homodimeric, phosphorylated; required for colonization of the mouse GI tract; rat catheter and Spider biofilm induced	Transcription Factor-Morphogenesis	Yes
CWP Homozygous Plate 1	A3		Small colony	orf19.10489	PDE2	High affinity cyclic nucleotide phosphodiesterase; moderates signaling by cAMP; required for virulence, switching, cell wall, hyphal, not pseudohyphal growth; expressed shortly after hyphal induction; rat catheter and Spider biofilm induced	Signaling-RAS-cAMP-PKA	Yes	PDE2
CWP Homozygous Plate 1	A4		Small colony	orf19.10489	PDE2	High affinity cyclic nucleotide phosphodiesterase; moderates signaling by cAMP; required for virulence, switching, cell wall, hyphal, not pseudohyphal growth; expressed shortly after hyphal induction; rat catheter and Spider biofilm induced	Signaling-RAS-cAMP-PKA	Yes	PDE2
CWP Homozygous Plate 1	A7		Less aggregates	orf19.10953		Ortholog(s) have ubiquitin-protein transferase activity, role in histone catabolic process, histone ubiquitination and cytoplasm, ribosome localization	Ubiquitin-Histone	Yes	HEL2	Yes
CWP Homozygous Plate 1	A8		Less aggregates	orf19.10953		Ortholog(s) have ubiquitin-protein transferase activity, role in histone catabolic process, histone ubiquitination and cytoplasm, ribosome localization	Ubiquitin-Histone	Yes	HEL2	Yes
CWP Homozygous Plate 1	C4		Less aggregates	orf19.13103	MNN10	Alpha-1,6-mannosyltransferase involved in biosynthesis and organization of cell wall polysaccharides	Cell Wall-Glycosylation	No	MNN10	No	mnn10D PC5400	Pass
CWP Homozygous Plate 1	C5		Less aggregates	orf19.13103	MNN10	Alpha-1,6-mannosyltransferase involved in biosynthesis and organization of cell wall polysaccharides	Cell Wall-Glycosylation	No	MNN10	No	mnn10D PC5400	Pass
CWP Homozygous Plate 1	C8		Less Aggregates; Less background invasion	orf19.1327	RBT1	Cell wall protein with similarity to Hwp1; required for virulence; predicted glycosylation; fluconazole, Tup1 repressed; farnesol, alpha factor, serum, hyphal and alkaline induced; Rfg1, Rim101-regulated	Cell Wall	Yes
CWP Homozygous Plate 1	C9		Less Aggregates; Less background invasion	orf19.1327	RBT1	Cell wall protein with similarity to Hwp1; required for virulence; predicted glycosylation; fluconazole, Tup1 repressed; farnesol, alpha factor, serum, hyphal and alkaline induced; Rfg1, Rim101-regulated	Cell Wall	Yes
CWP Homozygous Plate 1	F1		Less aggregates	orf19.2075	DFG5	N-linked mannoprotein of cell wall and membrane; possible signal transducer; role in hyphal growth and HWP1 induction in alkaline pH; GPI modification predicted; dfg5 dcw1 double mutant is inviable; caspofungin-induced, fungal-specific	Signaling-RIM101/ESCRT	Yes	DFG5
CWP Homozygous Plate 1	F2		Less aggregates	orf19.2075	DFG5	N-linked mannoprotein of cell wall and membrane; possible signal transducer; role in hyphal growth and HWP1 induction in alkaline pH; GPI modification predicted; dfg5 dcw1 double mutant is inviable; caspofungin-induced, fungal-specific	Signaling-RIM101/ESCRT	Yes	DFG5
CWP Homozygous Plate 1	H3		Less aggregates	orf19.3010.1		GPI-anchored cell wall protein; mutants show cell-wall defects and reduced adhesion, host cell damage, and endocytosis; mutant infection is immunoprotective in murine model; fluconazole-induced; caspofungin repressed	Cell Wall	Yes
CWP Homozygous Plate 1	H4		Less aggregates	orf19.3010.1		GPI-anchored cell wall protein; mutants show cell-wall defects and reduced adhesion, host cell damage, and endocytosis; mutant infection is immunoprotective in murine model; fluconazole-induced; caspofungin repressed	Cell Wall	Yes
CWP Homozygous Plate 2	A11		Less aggregates	orf19.3869		Protein of unknown function; regulated by Tsa1, Tsa1B in minimal media at 37 degrees C; shows colony morphology-related gene regulation by Ssn6; Spider biofilm induced	Unknown	No
CWP Homozygous Plate 2	A12		More aggregates; Large aggregates	orf19.3869		Protein of unknown function; regulated by Tsa1, Tsa1B in minimal media at 37 degrees C; shows colony morphology-related gene regulation by Ssn6; Spider biofilm induced	Unknown	No
CWP Homozygous Plate 2	B3		Less aggregates	orf19.3966	CRH12	CRH family cell wall protein; transcript regulated by Nrg1 and Tup1; alkaline induced by Rim101; repressed during cell wall regeneration; flow model biofilm induced	Cell Wall	No	CRH1	No
CWP Homozygous Plate 2	B4		Less aggregates; More background invasion	orf19.3966	CRH12	CRH family cell wall protein; transcript regulated by Nrg1 and Tup1; alkaline induced by Rim101; repressed during cell wall regeneration; flow model biofilm induced	Cell Wall	No	CRH1	No
CWP Homozygous Plate 2	D9		Less aggregates	orf19.548	CDC10	Septin, required for wild-type cell, hyphal, or chlamydospore morphology; role in virulence and kidney tissue invasion in mouse infection; forms ring at sites of cell division and filaments in mature chlamydospore; Spider biofilm repressed	Morphogenesis-Septin	Yes	CDC10
CWP Homozygous Plate 2	D10		Less aggregates; Small Aggregates	orf19.548	CDC10	Septin, required for wild-type cell, hyphal, or chlamydospore morphology; role in virulence and kidney tissue invasion in mouse infection; forms ring at sites of cell division and filaments in mature chlamydospore; Spider biofilm repressed	Morphogenesis-Septin	Yes	CDC10
CWP Homozygous Plate 2	E7		Small colony	orf19.6033	CMP1	Catalytic subunit of calcineurin (Ca[2+]-calmodulin-regulated S/T protein phosphatase); required for wild-type virulence, resistance to high pH, Na(+), Li(+), Mn(2+), and fluconazole tolerance; micafungin is fungicidal to null mutant	Signaling-Phosphatase	Yes	CMP2
CWP Homozygous Plate 2	F10		Less aggregates	orf19.7363	KRE6	Essential beta-1,6-glucan synthase subunit; change in mRNA length, not abundance, at yeast-hypha transition; alkaline induced by Rim101, on cell wall regeneration; Spider biofilm induced; Bcr1-repressed in RPMI a/a biofilms	Cell Wall	No	KRE6	No
CWP Homozygous Plate 2	F11		Less aggregates	orf19.7363	KRE6	Essential beta-1,6-glucan synthase subunit; change in mRNA length, not abundance, at yeast-hypha transition; alkaline induced by Rim101, on cell wall regeneration; Spider biofilm induced; Bcr1-repressed in RPMI a/a biofilms	Cell Wall	No	KRE6	No
CWP Homozygous Plate 2	F12		Less aggregates; More background invasion	orf19.7383	MNN9	Protein of N-linked outer-chain mannan biosynthesis; mutant has defective cell wall; required for wild-type hyphal growth; mutant is hygromycin B sensitive and vanadate resistant; has N-terminal membrane-spanning segment (positions 18-34)	Cell Wall-Glycosylation	Yes	MNN9	No
CWP Homozygous Plate 2	G1		Less aggregates; More background invasion	orf19.7383	MNN9	Protein of N-linked outer-chain mannan biosynthesis; mutant has defective cell wall; required for wild-type hyphal growth; mutant is hygromycin B sensitive and vanadate resistant; has N-terminal membrane-spanning segment (positions 18-34)	Cell Wall-Glycosylation	Yes	MNN9	No
CWP Homozygous Plate 2	G4		More background invasion	orf19.7489	LRG1	Putative GTPase activator (GAP) for small GTPase Rho1p, involved in signaling pathway that controls morphogenesis in response to environmental signals	Signaling-PKC	Yes	LRG1
CWP Homozygous Plate 2	G5		More background invasion; Small colony	orf19.7489	LRG1	Putative GTPase activator (GAP) for small GTPase Rho1p, involved in signaling pathway that controls morphogenesis in response to environmental signals	Signaling-PKC	Yes	LRG1
M1 1-121	A3		Less aggregates	ORF19.260	SLD1	Sphingolipid delta-8 desaturase; catalyzes desaturation at C8 in the long-chain base moiety of ceramides in glucosylceramide synthesis, important for virulence; ketoconazole and hypoxia induced; Hap43-repressed; Spider biofilm induced	Lipid Modification (Sphingolipid)	Yes
M1 1-121	D3		Less background invasion	ORF19.2461	PRN4	Protein with similarity to pirins; induced by benomyl treatment; flow model biofilm repressed	Unknown	No
M1 112-276	A6		Less aggregates; Small colony	ORF19.6035		Protein of unknown function; repressed by nitric oxide	Unknown	No
M1 112-276	B8		Less background invasion	ORF19.7436	AAF1	Possible regulatory protein; possible adhesin-like; Glu-rich domain; production in S. cerevisiae increases endothelial cell adherence and flocculence; flow model biofilm, alkaline or caspofungin induced	Cell Adhesion	Yes
M1 112-276	E10		Less aggregates; More background invasion; Small colony	ORF19.290	KRE5	UDP-glucose:glycoprotein glucosyltransferase; 1,6-beta-D-glucan biosynthesis, hyphal growth, virulence in mouse IV model; partially complements S. cerevisiae kre5 mutant defects; flow biofilm repressed, Bcr1-repressed in RPMI a/a biofilms	Glycoprotein Processing	Yes	KRE5	No
M1 112-276	E11		Less aggregates	ORF19.299	ECM14	Ortholog(s) have endoplasmic reticulum, fungal-type vacuole localization	ER	No	ECM14	No	ecm14D PC3413	Fail
M1 277-501	D1		Less aggregates	ORF19.1317	OSH3	Protein required for wild-type filamentation; has oxysterol binding protein domain and pleckstrin homology motif; overproducton suppresses cph1 homozygous null filamnetation defect; similar to S. cerevisiae Osh3p	Steroid Binding	Yes	OSH3	Yes
M1 277-501	D12		Large aggregates	ORF19.1490	MSB2	Mucin family adhesin-like protein; cell wall damage sensor; required for Cek1 phosphorylation by cell wall stress; Rim101-repressed; activation releases extracellular domain into medium; Spider biofilm induced	Signaling-fMAPK	Yes	MSB2
M1 277-501	G10		Less aggregates	ORF19.2200		Protein of unknown function; rat catheter biofilm repressed	Unkown	Yes	UIP5	No
M1 504-667	C4		Less aggregates	ORF19.2975	YPT7	Protein of YPT/RAB family; induced during the mating process	Trafficking	No	YPT7	No
M1 504-667	D6		Less aggregates	ORF19.3203	RCY1	Putative F-box protein involved in endocytic membrane traffic and/or recycling; fungal-specific (no human or murine homolog)	Endocytosis	No	RCY1	No
M1 504-667	D7		Less aggregates; Small aggregates	ORF19.3207	CCN1	G1 cyclin; required for hyphal growth maintenance (not initiation); cell-cycle regulated transcription (G1/S); Cdc28p-Ccn1p initiates Cdc11p S394 phosphorylation on hyphal induction; expression in S. cerevisiae inhibits pheromone response	Cell Cycle	Yes	CLB3
M1 504-667	D8		Less aggregates	ORF19.3212	MID1	Putative stretch-activated Ca2+ channel of the high affinity calcium uptake system; role in thigmotropism; decreased transcription is observed upon fluphenazine treatment or in an azole-resistant strain with CDR1 and CDR2 overexpression	Signaling-PKC	Yes	MID1	No
M1 699-829	D3		Small colony	ORF19.4308	HSL1	Probable protein kinase involved in determination of morphology during the cell cycle of both yeast-form and hyphal cells via regulation of Swe1p and Cdc28p; required for full virulence and kidney colonization in mouse systemic infection	Morphogenetic Checkpoint	Yes	HSL1
M1 699-829	E9		Small colony	ORF19.4545	SWI4	Putative component of the SBF transcription complex involved in G1/S cell-cycle progression; periodic mRNA expression, peak at cell-cycle G1/S phase; predicted, conserved MBF binding sites upstream of G1/S-regulated genes	Cell Cycle	No	SWI4	No
M1 699-829	H8		Less aggregates	ORF19.4982	TGL99	Has domain(s) with predicted role in lipid metabolic process	Lipid Metabolism	No	TGL1	No
M1 699-829	H11		Less aggregates	ORF19.5014		Ortholog(s) have mitochondrion localization	Unknown	No	LCL3	No
Nobile 831-1009	C11		Less aggregates	ORF19.5644		Ortholog(s) have role in ascospore wall assembly, spore membrane bending pathway and cytoplasm, prospore membrane localization	Sporulation	Yes		No
Nobile 831-1009	D9		More aggregates; Large aggregates	ORF19.5776	TOM1	Putative E3 ubiquitin ligase; transcript regulated by Nrg1 and Mig1	Ubiquitin Ligase	No	TOM1	No
Nobile 831-1009	E12		Less aggregates	ORF19.5994	RHB1	Putative small G protein from the Ras superfamily involved in cell wall integrity and control of filamentous growth under nitrogen starvation	Signaling-Ras-cAMP-PKA	Yes	RHB1
Nobile 831-1009	F12		Less aggregates	ORF19.6293	EMP24	COPII-coated vesicle component	Trafficking	No	EMP24	No
Nobile 831-1009	G10		Less aggregates	ORF19.6449		Ortholog of C. dubliniensis CD36 : Cd36_34310	Unknown	No
Nobile 1010-1148	D1		Small colony	ORF19.7186	CLB4	B-type mitotic cyclin; ssential; negative regulator of pseudohyphal growth; dispensible for mitotic exit, cytokinesis; Fkh2-represed; flow model biofilm repressed; farnesol-upregulated in biofilm; reduced total RNA in clb4 mutant	Cell Cycle	Yes	CLB4
X1	A4		Small colony	orf19.1253	PHO4	bHLH transcription factor of the myc-family; required for phosphate acquisition and for resistance to stresses; induced by Mnl1 under weak acid stress	Transcription Factor	Yes	PHO4
X1	B8		Less background invasion	orf19.3969	SFL2	Transcription factor involved in regulation of morphogenesis; required for filamentous growth, for virulence in RHE model but not in mice; induced upon RHE infection but C. dubliniensis ortholog is not; Spider biofilm induced	Transcription Factor-Morphogenesis	Yes	SFL1
Y1	F5		Small colony	orf19.7068	MAC1	Copper fist transcription factor; regulator of CTR1 copper transporter; induces CTR1 in low-copper conditions; required for copper regulation of SOD1 and SOD3; Spider biofilm induced	Copper Regulation	No	MAC1	No
Y1	H11		Small aggregates	orf19.2119	NDT80	Ortholog of Ndt80; meiosis-specific transcription factor; activator of CDR1 induction by antifungal drugs; required for wild-type drug resistance and for Spider biofilm formation; transcript induced by antifungal drug treatment	Transcription Factor-Meiosis	Yes	NDT80	No
X2	F6		Small colony	orf19.4961	STP2	Amino-acid-regulated transcription factor; activates transcription of amino acid permease genes; activated by amino-acid-induced proteolytic processing (Ssy1, Csh3 dependent); required for alkalinization of medium; Spider biofilm induced	Transcription Factor-AA Permease	Yes	STP2	No
Y2	D2		Small colony	orf19.4545	SWI4	Putative component of the SBF transcription complex involved in G1/S cell-cycle progression; periodic mRNA expression, peak at cell-cycle G1/S phase; predicted, conserved MBF binding sites upstream of G1/S-regulated genes	Transcription factor-Cell Cycle	No	SWI4	No
CWP Homozygous Plate 1	A1			orf19.10012	PGA26	GPI-anchored adhesin-like protein of the cell wall; role in cell wall integrity; required for normal virulence; induced in high iron and during cell wall regeneration; Hap43-repressed
CWP Homozygous Plate 1	A2			orf19.10012	PGA26	GPI-anchored adhesin-like protein of the cell wall; role in cell wall integrity; required for normal virulence; induced in high iron and during cell wall regeneration; Hap43-repressed
CWP Homozygous Plate 1	A5			orf19.10949	HOC1	Protein with similarity to mannosyltransferases; similar to S. cerevisiae Hoc1p and C. albicans Och1p
CWP Homozygous Plate 1	A6			orf19.10949	HOC1	Protein with similarity to mannosyltransferases; similar to S. cerevisiae Hoc1p and C. albicans Och1p
CWP Homozygous Plate 1	A9			orf19.11156	GAL10	UDP-glucose 4-epimerase; galactose utilization; mutant has cell wall defects and increased filamentation; GlcNAc-, fluconazole- and ketoconazole-induced; stationary phase enriched protein; rat catheter and flow model biofilm induced
CWP Homozygous Plate 1	A10			orf19.11156	GAL10	UDP-glucose 4-epimerase; galactose utilization; mutant has cell wall defects and increased filamentation; GlcNAc-, fluconazole- and ketoconazole-induced; stationary phase enriched protein; rat catheter and flow model biofilm induced
CWP Homozygous Plate 1	A11			orf19.11580	ECM17	Putative sulfite reductase beta subunit; role in cell wall biogenesis; regulated by Tsa1/Tsa1B in H2O2 stress; Gcn4-regulated; Tbf1-activated; Hap43-repressed; Spider, flow, F-12/CO2 model biofilm induced
CWP Homozygous Plate 1	A12			orf19.11580	ECM17	Putative sulfite reductase beta subunit; role in cell wall biogenesis; regulated by Tsa1/Tsa1B in H2O2 stress; Gcn4-regulated; Tbf1-activated; Hap43-repressed; Spider, flow, F-12/CO2 model biofilm induced
CWP Homozygous Plate 1	B1			orf19.12035	ROT11	Protein similar to S. cerevisiae Rot1p, which has roles in cytoskeletal dynamics and cell wall biosynthesis; predicted Kex2p substrate
CWP Homozygous Plate 1	B2			orf19.12035	ROT11	Protein similar to S. cerevisiae Rot1p, which has roles in cytoskeletal dynamics and cell wall biosynthesis; predicted Kex2p substrate
CWP Homozygous Plate 1	B3			orf19.12458	MPT5	Putative RNA-binding protein; Hap43p-repressed gene; protein induced during the mating process
CWP Homozygous Plate 1	B4			orf19.12458	MPT5	Putative RNA-binding protein; Hap43p-repressed gene; protein induced during the mating process
CWP Homozygous Plate 1	B7			orf19.1277		Protein of unknown function; Rgt1, Hap43-repressed; flow model biofilm induced; Spider biofilm induced
CWP Homozygous Plate 1	B8			orf19.1277		Protein of unknown function; Rgt1, Hap43-repressed; flow model biofilm induced; Spider biofilm induced
CWP Homozygous Plate 1	B9			orf19.12854	IFF11	Secreted protein required for normal cell wall structure and for virulence; member of the IFF family; Hap43p-repressed gene
CWP Homozygous Plate 1	B10			orf19.12854	IFF11	Secreted protein required for normal cell wall structure and for virulence; member of the IFF family; Hap43p-repressed gene
CWP Homozygous Plate 1	B11			orf19.12983	WSC2	Putative cell wall integrity and stress response protein; mRNA binds She3; Spider biofilm induced
CWP Homozygous Plate 1	B12			orf19.12983	WSC2	Putative cell wall integrity and stress response protein; mRNA binds She3; Spider biofilm induced
CWP Homozygous Plate 1	C1			orf19.13003	MNN4-4	Mannosyltransferase; transcript upregulated in Ssk1 response regulator mutant or in nik1 null mutant, but not in chk1 or sln1 null mutants; pheromone induced; Spider biofilm induced
CWP Homozygous Plate 1	C2			orf19.13080	PGA7	GPI-linked hyphal surface antigen; induced by ciclopirox olamine, ketoconazole, Rim101 at pH 8; Hap43, fluconazole; flow model biofilm induced; Spider biofilm induced; required for RPMI biofilm; Bcr1-induced in a/a biofilm
CWP Homozygous Plate 1	C3			orf19.13080	PGA7	GPI-linked hyphal surface antigen; induced by ciclopirox olamine, ketoconazole, Rim101 at pH 8; Hap43, fluconazole; flow model biofilm induced; Spider biofilm induced; required for RPMI biofilm; Bcr1-induced in a/a biofilm
CWP Homozygous Plate 1	C6			orf19.1321	HWP1	Hyphal cell wall protein; host transglutaminase substrate; opaque-, a-specific, alpha-factor induced; at MTLa side of conjugation tube; virulence complicated by URA3 effects; Bcr1-repressed in RPMI a/a biofilms; Spider biofilm induced
CWP Homozygous Plate 1	C7			orf19.1321	HWP1	Hyphal cell wall protein; host transglutaminase substrate; opaque-, a-specific, alpha-factor induced; at MTLa side of conjugation tube; virulence complicated by URA3 effects; Bcr1-repressed in RPMI a/a biofilms; Spider biofilm induced
CWP Homozygous Plate 1	C12			orf19.13474	CIS2	Putative role in regulation of biogenesis of the cell wall; upregulated in biofilm; Gcn4p-regulated
CWP Homozygous Plate 1	D1			orf19.13474	CIS2	Putative role in regulation of biogenesis of the cell wall; upregulated in biofilm; Gcn4p-regulated
CWP Homozygous Plate 1	D2			orf19.138	FIG1	S. cerevisiae Fig1 ortholog; an integral membrane protein required for mating; role in thigmotropism; transcript is opaque-specific and a-specific; activated by Cph1 or alpha pheromone
CWP Homozygous Plate 1	D3			orf19.138	FIG1	S. cerevisiae Fig1 ortholog; an integral membrane protein required for mating; role in thigmotropism; transcript is opaque-specific and a-specific; activated by Cph1 or alpha pheromone
CWP Homozygous Plate 1	D6			orf19.1401	EAP1	GPI-anchored cell wall adhesin; Efg1-regulated; mutant suppresses cell adhesion, filamentation, invasive growth defects of S. cerevisiae flo8 or flo11 mutant; biofilm induced; required for biofilm formation; Bcr1-repressed in a/a biofilms
CWP Homozygous Plate 1	D7			orf19.14065		Putative scaffold protein; assists in association of the proteasome core particle with the regulatory particle; ortholog of S. cerevisiae Ecm29; transposon mutation affects filamentous growth; flow model biofilm repressed
CWP Homozygous Plate 1	D8			orf19.14065		Putative scaffold protein; assists in association of the proteasome core particle with the regulatory particle; ortholog of S. cerevisiae Ecm29; transposon mutation affects filamentous growth; flow model biofilm repressed
CWP Homozygous Plate 1	D9			orf19.14215	IRS4	Protein with roles in cell wall integrity, systemic (but not oral) murine infection, adherence, hyphal growth, and agar-embedded filamentous growth; antigenic in human infection; similar to S. cerevisiae Irs4p
CWP Homozygous Plate 1	D10			orf19.14215	IRS4	Protein with roles in cell wall integrity, systemic (but not oral) murine infection, adherence, hyphal growth, and agar-embedded filamentous growth; antigenic in human infection; similar to S. cerevisiae Irs4p
CWP Homozygous Plate 1	D11			orf19.1490	MSB2	Mucin family adhesin-like protein; cell wall damage sensor; required for Cek1 phosphorylation by cell wall stress; Rim101-repressed; activation releases extracellular domain into medium; Spider biofilm induced
CWP Homozygous Plate 1	D12			orf19.1490	MSB2	Mucin family adhesin-like protein; cell wall damage sensor; required for Cek1 phosphorylation by cell wall stress; Rim101-repressed; activation releases extracellular domain into medium; Spider biofilm induced
CWP Homozygous Plate 1	E1			orf19.1524	SPR3	Septin; mutant has no obvious phenotype
CWP Homozygous Plate 1	E2			orf19.1524	SPR3	Septin; mutant has no obvious phenotype
CWP Homozygous Plate 1	E3			orf19.1563	ECM3	Ortholog(s) have endoplasmic reticulum localization
CWP Homozygous Plate 1	E4			orf19.1563	ECM3	Ortholog(s) have endoplasmic reticulum localization
CWP Homozygous Plate 1	E5			orf19.1714	PGA44	Putative GPI-anchored protein
CWP Homozygous Plate 1	E6			orf19.1714	PGA44	Putative GPI-anchored protein
CWP Homozygous Plate 1	E7			orf19.1779	MP65	Cell surface mannoprotein; cell-wall glucan metabolism, adhesion; adhesin motif; O-glycosylation; induced by heat, germ tube formation, wall regeneration; mycelial antigen; diagnostic marker; fluconazole-repressed; Spider biofilm induced
CWP Homozygous Plate 1	E8			orf19.1779	MP65	Cell surface mannoprotein; cell-wall glucan metabolism, adhesion; adhesin motif; O-glycosylation; induced by heat, germ tube formation, wall regeneration; mycelial antigen; diagnostic marker; fluconazole-repressed; Spider biofilm induced
CWP Homozygous Plate 1	E9			orf19.1957	CYC3	Mitochondrial cytochrome c heme lyase; antigenic cell-wall protein; filament induced; induced on polystyrene adherence, interaction with macrophage; N-glycosylation, 2 heme-binding motifs; rat catheter, Spider biofilm induced
CWP Homozygous Plate 1	E10			orf19.1957	CYC3	Mitochondrial cytochrome c heme lyase; antigenic cell-wall protein; filament induced; induced on polystyrene adherence, interaction with macrophage; N-glycosylation, 2 heme-binding motifs; rat catheter, Spider biofilm induced
CWP Homozygous Plate 1	E11			orf19.1969	CCW14	Putative mannoprotein of cell wall with role in response to stress; increased mRNA abundance observed in cyr1 homozygous mutant (hyphal or yeast-form cells) and in ras1 homozygous mutant (yeast-form cells)
CWP Homozygous Plate 1	E12			orf19.1969	CCW14	Putative mannoprotein of cell wall with role in response to stress; increased mRNA abundance observed in cyr1 homozygous mutant (hyphal or yeast-form cells) and in ras1 homozygous mutant (yeast-form cells)
CWP Homozygous Plate 1	F4			orf19.2237	SPR1	Putative GPI-anchored protein; similar but not orthologous to S. cerevisiae Spr1, a sporulation-specific exo-1,3-beta-glucanase; mutant is viable
CWP Homozygous Plate 1	F5			orf19.2237	SPR1	Putative GPI-anchored protein; similar but not orthologous to S. cerevisiae Spr1, a sporulation-specific exo-1,3-beta-glucanase; mutant is viable
CWP Homozygous Plate 1	F6			orf19.2296		Predicted mucin-like protein; ketoconazole-induced; fluconazole-repressed; induced in cyr1 mutant; colony morphology-related gene regulation by Ssn6; flow model biofilm induced; Spider biofilm induced
CWP Homozygous Plate 1	F7			orf19.2296		Predicted mucin-like protein; ketoconazole-induced; fluconazole-repressed; induced in cyr1 mutant; colony morphology-related gene regulation by Ssn6; flow model biofilm induced; Spider biofilm induced
CWP Homozygous Plate 1	F8			orf19.2332		Ortholog of C. parapsilosis CDC317 : CPAR2_210560, C. dubliniensis CD36 : Cd36_10180, Candida orthopsilosis Co 90-125 : CORT_0A09890 and Candida tropicalis MYA-3404 : CTRG_04072
CWP Homozygous Plate 1	F9			orf19.2332		Ortholog of C. parapsilosis CDC317 : CPAR2_210560, C. dubliniensis CD36 : Cd36_10180, Candida orthopsilosis Co 90-125 : CORT_0A09890 and Candida tropicalis MYA-3404 : CTRG_04072
CWP Homozygous Plate 1	F10			orf19.2336		Pry family pathogenesis-related protein; predicted to be extracellular
CWP Homozygous Plate 1	F11			orf19.2336		Pry family pathogenesis-related protein; predicted to be extracellular
CWP Homozygous Plate 1	F12			orf19.242	SAP8	Secreted aspartyl protease; regulated by growth phase, temperature, white-opaque switch; highly expressed in opaque cells and upon deep epidermal invasion; greater expression in vaginal than oral infection; prominent role in biofilms
CWP Homozygous Plate 1	G1			orf19.242	SAP8	Secreted aspartyl protease; regulated by growth phase, temperature, white-opaque switch; highly expressed in opaque cells and upon deep epidermal invasion; greater expression in vaginal than oral infection; prominent role in biofilms
CWP Homozygous Plate 1	G2			orf19.2476		Ortholog(s) have histone demethylase activity (H3-trimethyl-K4 specific) activity
CWP Homozygous Plate 1	G3			orf19.2476		Ortholog(s) have histone demethylase activity (H3-trimethyl-K4 specific) activity
CWP Homozygous Plate 1	G4			orf19.251	GLX3	Glutathione-independent glyoxalase; binds human immunoglobulin E; alkaline, fluconazole, Hog1 repressed; hypoxia, oxidative stress via Cap1, Hap43 induced; stationary-phase enriched; rat catheter, Spider biofilm induced
CWP Homozygous Plate 1	G5			orf19.251	GLX3	Glutathione-independent glyoxalase; binds human immunoglobulin E; alkaline, fluconazole, Hog1 repressed; hypoxia, oxidative stress via Cap1, Hap43 induced; stationary-phase enriched; rat catheter, Spider biofilm induced
CWP Homozygous Plate 1	G6			orf19.2613	ECM4	Cytoplasmic glutathione S-transferase; regulated by Nrg1, Tup1; induced in core stress response, in cyr1 or ras1 mutant (yeast or hyphal cells); Tn mutation affects filamentous growth; stationary phase enriched; Spider biofilm induced
CWP Homozygous Plate 1	G7			orf19.2613	ECM4	Cytoplasmic glutathione S-transferase; regulated by Nrg1, Tup1; induced in core stress response, in cyr1 or ras1 mutant (yeast or hyphal cells); Tn mutation affects filamentous growth; stationary phase enriched; Spider biofilm induced
CWP Homozygous Plate 1	G8			orf19.2762	AHP1	Alkyl hydroperoxide reductase; immunogenic; fluconazole-induced; amphotericin B, caspofungin, alkaline repressed; core stress response induced; Ssk1/Nrg1/Tup1/Ssn6/Hog1 regulated; flow model biofilm induced; rat catheter biofilm repressed
CWP Homozygous Plate 1	G9			orf19.2765	PGA62	Adhesin-like cell wall protein; putative GPI-anchor; fluconazole-induced; induced in high iron; induced during cell wall regeneration; Cyr1 or Ras1 repressed; Tbf1 induced
CWP Homozygous Plate 1	G10			orf19.2765	PGA62	Adhesin-like cell wall protein; putative GPI-anchor; fluconazole-induced; induced in high iron; induced during cell wall regeneration; Cyr1 or Ras1 repressed; Tbf1 induced
CWP Homozygous Plate 1	G11			orf19.299	ECM14	Ortholog(s) have endoplasmic reticulum, fungal-type vacuole localization
CWP Homozygous Plate 1	G12			orf19.299	ECM14	Ortholog(s) have endoplasmic reticulum, fungal-type vacuole localization
CWP Homozygous Plate 1	H1			orf19.2996		Ortholog(s) have cytoplasm localization
CWP Homozygous Plate 1	H2			orf19.2996		Ortholog(s) have cytoplasm localization
CWP Homozygous Plate 1	H5			orf19.3014	BMH1	Sole 14-3-3 protein in C. albicans; role in hyphal growth; possibly regulated by host interaction; localizes to yeast-form cell surface, not hyphae; alternatively spliced 5' UTR intron; Spider biofilm repressed
CWP Homozygous Plate 1	H6			orf19.3014	BMH1	Sole 14-3-3 protein in C. albicans; role in hyphal growth; possibly regulated by host interaction; localizes to yeast-form cell surface, not hyphae; alternatively spliced 5' UTR intron; Spider biofilm repressed
CWP Homozygous Plate 1	H7			orf19.3111	PRA1	Cell surface protein that sequesters zinc from host tissue; enriched at hyphal tips; released extracellularly; binds to host complement regulators; mediates leukocyte adhesion and migration; immunogenic in mouse; produced at ambient pH
CWP Homozygous Plate 1	H8			orf19.3111	PRA1	Cell surface protein that sequesters zinc from host tissue; enriched at hyphal tips; released extracellularly; binds to host complement regulators; mediates leukocyte adhesion and migration; immunogenic in mouse; produced at ambient pH
CWP Homozygous Plate 1	H9			orf19.337	VTI1	Ortholog(s) have SNAP receptor activity and role in Golgi to vacuole transport, intra-Golgi vesicle-mediated transport, macroautophagy, vacuole fusion, non-autophagic, vesicle fusion
CWP Homozygous Plate 1	H10
CWP Homozygous Plate 1	H11
CWP Homozygous Plate 1	H12			WT
CWP Homozygous Plate 2	A1			orf19.3380	HWP2	GPI-anchored, glycosylated cell wall protein; required for biofilm formation, adhesion, filamentous growth on some media; expressed in hyphae; mutant delayed in virulence; regulated by Efg1, Tup1; similar to Hwp1 and Rbt1 domains
CWP Homozygous Plate 2	A2			orf19.3380	HWP2	GPI-anchored, glycosylated cell wall protein; required for biofilm formation, adhesion, filamentous growth on some media; expressed in hyphae; mutant delayed in virulence; regulated by Efg1, Tup1; similar to Hwp1 and Rbt1 domains
CWP Homozygous Plate 2	A3			orf19.3434	TRY5	Zn(II)2Cys6 transcription factor; regulator of yeast form adherence; required for yeast cell adherence to silicone substrate
CWP Homozygous Plate 2	A4			orf19.3434	TRY5	Zn(II)2Cys6 transcription factor; regulator of yeast form adherence; required for yeast cell adherence to silicone substrate
CWP Homozygous Plate 2	A5			orf19.3642	SUN41	Cell wall glycosidase; role in biofilm formation and cell separation; possibly secreted; hypoxia, hyphal induced; caspofungin repressed; Efg1, Cph1 regulated; O-glycosylated, possible Kex2 substrate; 5'-UTR intron; Spider biofilm induced
CWP Homozygous Plate 2	A6			orf19.3642	SUN41	Cell wall glycosidase; role in biofilm formation and cell separation; possibly secreted; hypoxia, hyphal induced; caspofungin repressed; Efg1, Cph1 regulated; O-glycosylated, possible Kex2 substrate; 5'-UTR intron; Spider biofilm induced
CWP Homozygous Plate 2	A7			orf19.3765	RAX2	Plasma membrane protein involved in establishment of bud sites and linear direction of hyphal growth; filament induced, repressed by Rim101, Tup1; Hap43-induced; Spider biofilm induced
CWP Homozygous Plate 2	A8			orf19.3765	RAX2	Plasma membrane protein involved in establishment of bud sites and linear direction of hyphal growth; filament induced, repressed by Rim101, Tup1; Hap43-induced; Spider biofilm induced
CWP Homozygous Plate 2	A9			orf19.3839	SAP10	Secreted aspartyl protease; roles in adhesion, virulence (RHE model), cell surface integrity; distinct specificity from Sap9; at cell membrane and wall; GPI-anchored; induced in low iron; Tbf1-activated; Spider biofilm induced
CWP Homozygous Plate 2	A10			orf19.3839	SAP10	Secreted aspartyl protease; roles in adhesion, virulence (RHE model), cell surface integrity; distinct specificity from Sap9; at cell membrane and wall; GPI-anchored; induced in low iron; Tbf1-activated; Spider biofilm induced
CWP Homozygous Plate 2	B1			orf19.3895	CHT2	GPI-linked chitinase; required for normal filamentous growth; repressed in core caspofungin response; fluconazole, Cyr1, Efg1, pH-regulated; mRNA binds She3 and is localized to yeast-form buds and hyphal tips; Spider biofilm repressed
CWP Homozygous Plate 2	B2				CHT2	GPI-linked chitinase; required for normal filamentous growth; repressed in core caspofungin response; fluconazole, Cyr1, Efg1, pH-regulated; mRNA binds She3 and is localized to yeast-form buds and hyphal tips; Spider biofilm repressed
CWP Homozygous Plate 2	B7			orf19.4255	ECM331	GPI-anchored protein; mainly at plasma membrane, also at cell wall; Hap43, caspofungin-induced; Plc1-regulated; Hog1, Rim101-repressed; colony morphology-related regulated by Ssn6; induced by ketoconazole and hypoxia
CWP Homozygous Plate 2	B8			orf19.4255	ECM331	GPI-anchored protein; mainly at plasma membrane, also at cell wall; Hap43, caspofungin-induced; Plc1-regulated; Hog1, Rim101-repressed; colony morphology-related regulated by Ssn6; induced by ketoconazole and hypoxia
CWP Homozygous Plate 2	B9			orf19.4457	BNI4	Protein required for wild-type cell wall chitin distribution, morphology, hyphal growth; not essential; similar to S. cerevisiae Bni4p (targeting subunit for Glc7p phosphatase, involved in bud-neck localization of chitin synthase III)
CWP Homozygous Plate 2	B10			orf19.4457	BNI4	Protein required for wild-type cell wall chitin distribution, morphology, hyphal growth; not essential; similar to S. cerevisiae Bni4p (targeting subunit for Glc7p phosphatase, involved in bud-neck localization of chitin synthase III)
CWP Homozygous Plate 2	B11			orf19.4475	KTR4	Mannosyltransferase; induced during cell wall regeneration; fungal-specific (no human or murine homolog); Bcr1-repressed in RPMI a/a biofilms
CWP Homozygous Plate 2	B12			orf19.4475	KTR4	Mannosyltransferase; induced during cell wall regeneration; fungal-specific (no human or murine homolog); Bcr1-repressed in RPMI a/a biofilms
CWP Homozygous Plate 2	C1			orf19.4477	CSH1	Aldo-keto reductase; role in fibronectin adhesion, cell surface hydrophobicity; regulated by temperature, growth phase, benomyl, macrophage interaction; azole resistance associated; Spider biofilm induced; rat catheter biofilm repressed
CWP Homozygous Plate 2	C2			orf19.4477	CSH1	Aldo-keto reductase; role in fibronectin adhesion, cell surface hydrophobicity; regulated by temperature, growth phase, benomyl, macrophage interaction; azole resistance associated; Spider biofilm induced; rat catheter biofilm repressed
CWP Homozygous Plate 2	C3			orf19.45	ALS9	ALS family cell-surface glycoprotein; expressed during infection of human epithelial cells; confers laminin adhesion to S. cerevisiae; highly variable; putative GPI-anchor; Hap43-repressed
CWP Homozygous Plate 2	C4			orf19.45	ALS9	ALS family cell-surface glycoprotein; expressed during infection of human epithelial cells; confers laminin adhesion to S. cerevisiae; highly variable; putative GPI-anchor; Hap43-repressed
CWP Homozygous Plate 2	C5			orf19.4565	BGL2	Cell wall 1,3-beta-glucosyltransferase; mutant has cell-wall and growth defects, but wild-type 1,3- or 1,6-beta-glucan content; antigenic; virulence role in mouse systemic infection; rat catheter biofilm induced
CWP Homozygous Plate 2	C6			orf19.4565	BGL2	Cell wall 1,3-beta-glucosyltransferase; mutant has cell-wall and growth defects, but wild-type 1,3- or 1,6-beta-glucan content; antigenic; virulence role in mouse systemic infection; rat catheter biofilm induced
CWP Homozygous Plate 2	C7			orf19.4765	PGA6	GPI-anchored cell wall adhesin-like protein; induced by high iron; upregulated upon Als2 depletion; mRNA binds She3 and is localized to hyphal tips; Spider biofilm repressed
CWP Homozygous Plate 2	C8			orf19.4765	PGA6	GPI-anchored cell wall adhesin-like protein; induced by high iron; upregulated upon Als2 depletion; mRNA binds She3 and is localized to hyphal tips; Spider biofilm repressed
CWP Homozygous Plate 2	C9			orf19.4887	ECM21	Predicted regulator of endcytosis of plasma membrane proteins; fluconazole induced, alkaline induced by Rim101; repressed by caspofungin and in azole-resistant strain overexpressing MDR1; flow model, rat catheter and Spider biofilm induced
CWP Homozygous Plate 2	C10			orf19.4887	ECM21	Predicted regulator of endcytosis of plasma membrane proteins; fluconazole induced, alkaline induced by Rim101; repressed by caspofungin and in azole-resistant strain overexpressing MDR1; flow model, rat catheter and Spider biofilm induced
CWP Homozygous Plate 2	C11			orf19.4958	ECM25	Non-essential protein involved in cell morphogenesis
CWP Homozygous Plate 2	C12			orf19.4975	HYR1	GPI-anchored hyphal cell wall protein; macrophage-induced; repressed by neutrophils; resistance to killing by neutrophils, azoles; regulated by Rfg1, Efg1, Nrg1, Tup1, Cyr1, Bcr1, Hap43; Spider and flow model biofilm induced
CWP Homozygous Plate 2	D1			orf19.4975	HYR1	GPI-anchored hyphal cell wall protein; macrophage-induced; repressed by neutrophils; resistance to killing by neutrophils, azoles; regulated by Rfg1, Efg1, Nrg1, Tup1, Cyr1, Bcr1, Hap43; Spider and flow model biofilm induced
CWP Homozygous Plate 2	D2			orf19.4981		Ortholog(s) have role in cellular calcium ion homeostasis, regulation of G0 to G1 transition and endoplasmic reticulum localization
CWP Homozygous Plate 2	D3			orf19.4981		Ortholog(s) have role in cellular calcium ion homeostasis, regulation of G0 to G1 transition and endoplasmic reticulum localization
CWP Homozygous Plate 2	D4			orf19.532	RBR2	Cell wall protein; expression repressed by Rim101; transcript regulated upon white-opaque switching; repressed by alpha pheromone in SpiderM medium; macrophage-induced gene
CWP Homozygous Plate 2	D5			orf19.532	RBR2	Cell wall protein; expression repressed by Rim101; transcript regulated upon white-opaque switching; repressed by alpha pheromone in SpiderM medium; macrophage-induced gene
CWP Homozygous Plate 2	D6			orf19.5401	FLO9	Putative adhesin-like cell wall mannoprotein; repressed during the mating process; mutation confers hypersensitivity to toxic ergosterol analog; decreased transcription is observed upon fluphenazine treatment
CWP Homozygous Plate 2	D11			orf19.5632		Putative beta-1,3-glucanosyltransferase with similarity to the A. fumigatus GEL family; fungal-specific (no human or murine homolog); possibly an essential gene, disruptants not obtained by UAU1 method
CWP Homozygous Plate 2	D12			orf19.5632		Putative beta-1,3-glucanosyltransferase with similarity to the A. fumigatus GEL family; fungal-specific (no human or murine homolog); possibly an essential gene, disruptants not obtained by UAU1 method
CWP Homozygous Plate 2	E1			orf19.5636	RBT5	GPI-linked cell wall protein; hemoglobin utilization; Rfg1, Rim101, Tbf1, Fe regulated; Sfu1, Hog1, Tup1, serum, alkaline pH, antifungal drugs, geldamycin repressed; Hap43 induced; required for RPMI biofilms; Spider biofilm induced
CWP Homozygous Plate 2	E2			orf19.5636	RBT5	GPI-linked cell wall protein; hemoglobin utilization; Rfg1, Rim101, Tbf1, Fe regulated; Sfu1, Hog1, Tup1, serum, alkaline pH, antifungal drugs, geldamycin repressed; Hap43 induced; required for RPMI biofilms; Spider biofilm induced
CWP Homozygous Plate 2	E3			orf19.5674	PGA10	GPI anchored membrane protein; utilization of hemin and hemoglobin for Fe in host; Rim101 at ph8/hypoxia/ketoconazole/ciclopirox/hypha-induced; required for RPMI biofilm formation, Bcr1-induced in a/a biofilm; rat catheter biofilm
CWP Homozygous Plate 2	E4			orf19.5674	PGA10	GPI anchored membrane protein; utilization of hemin and hemoglobin for Fe in host; Rim101 at ph8/hypoxia/ketoconazole/ciclopirox/hypha-induced; required for RPMI biofilm formation, Bcr1-induced in a/a biofilm; rat catheter biofilm
CWP Homozygous Plate 2	E5			orf19.5867	WSC1	Putative cell wall component; transcript upregulated in cyr1 mutant (yeast or hyphae); Spider and flow model biofilm induced
CWP Homozygous Plate 2	E6			orf19.5867	WSC1	Putative cell wall component; transcript upregulated in cyr1 mutant (yeast or hyphae); Spider and flow model biofilm induced
CWP Homozygous Plate 2	E8			orf19.6214	ATC1	Cell wall acid trehalase; catalyzes hydrolysis of the disaccharide trehalose; similar to S. cerevisiae vacuolar acid trehalase (Ath1p); Hap43p-repressed gene
CWP Homozygous Plate 2	E9			orf19.6214	ATC1	Cell wall acid trehalase; catalyzes hydrolysis of the disaccharide trehalose; similar to S. cerevisiae vacuolar acid trehalase (Ath1p); Hap43p-repressed gene
CWP Homozygous Plate 2	E11			orf19.690	PLB2	Putative phospholipase B; conserved catalytic region; 6 putative N-glycosylation motifs; predicted secretion signal; no GPI anchor predicted; fungal-specific (no human or murine homolog)
CWP Homozygous Plate 2	E12			orf19.690	PLB2	Putative phospholipase B; conserved catalytic region; 6 putative N-glycosylation motifs; predicted secretion signal; no GPI anchor predicted; fungal-specific (no human or murine homolog)
CWP Homozygous Plate 2	F1			orf19.7030	SSR1	Beta-glucan associated ser/thr rich cell-wall protein with a role in cell wall structure; GPI anchor; similar mRNA abundance in yeast-form and germ tubes; detected at germ tube plasma membrane; repressed in cells treated with Congo Red
CWP Homozygous Plate 2	F2			orf19.7030	SSR1	Beta-glucan associated ser/thr rich cell-wall protein with a role in cell wall structure; GPI anchor; similar mRNA abundance in yeast-form and germ tubes; detected at germ tube plasma membrane; repressed in cells treated with Congo Red
CWP Homozygous Plate 2	F3			orf19.7114	CSA1	Surface antigen on elongating hyphae and buds; strain variation in repeat number; ciclopirox, filament induced, alkaline induced by Rim101; Efg1-, Cph1, Hap43-regulated; required for WT RPMI biofilm formation; Bcr1-induced in a/a biofilms
CWP Homozygous Plate 2	F4			orf19.7218	RBE1	Pry family cell wall protein; Rim101, Efg1, Ssn6, alkaline repressed; O-glycosylation; no GPI anchor predicted; ketoconazol induced; regulated by Sef1, Sfu1, Hap4; flow model biofilm induced; rat catheter and Spider biofilm repressed
CWP Homozygous Plate 2	F5			orf19.7218	RBE1	Pry family cell wall protein; Rim101, Efg1, Ssn6, alkaline repressed; O-glycosylation; no GPI anchor predicted; ketoconazol induced; regulated by Sef1, Sfu1, Hap4; flow model biofilm induced; rat catheter and Spider biofilm repressed
CWP Homozygous Plate 2	F6			orf19.7251	WSC4	Putative cell wall integrity and stress response subunit 4 precursor; transcription is specific to white cell type
CWP Homozygous Plate 2	F7			orf19.7251	WSC4	Putative cell wall integrity and stress response subunit 4 precursor; transcription is specific to white cell type
CWP Homozygous Plate 2	F8			orf19.7339	BGL22	Putative glucanase; induced during cell wall regeneration
CWP Homozygous Plate 2	F9			orf19.7339	BGL22	Putative glucanase; induced during cell wall regeneration
CWP Homozygous Plate 2	G2			orf19.7472	IFF4	Adhesin-like cell surface protein; putative GPI-anchor; null mutant germ tubes show decreased adhesion to plastic substrate; mutants are viable; Hap43-repressed gene
CWP Homozygous Plate 2	G3			orf19.7472	IFF4	Adhesin-like cell surface protein; putative GPI-anchor; null mutant germ tubes show decreased adhesion to plastic substrate; mutants are viable; Hap43-repressed gene
CWP Homozygous Plate 2	G6			orf19.7503	CDA2	Putative chitin deacetylase; transcription is positively regulated by Tbf1p
CWP Homozygous Plate 2	G7			orf19.7503	CDA2	Putative chitin deacetylase; transcription is positively regulated by Tbf1p
CWP Homozygous Plate 2	G8			orf19.7517	CHT1	Chitinase; putative N-terminal catalytic domain; has secretory signal sequence; lacks S/T region and N-glycosylation motifs of Chs2p and Chs3p; alkaline downregulated; expression not detected in yeast-form or hyphal cells
CWP Homozygous Plate 2	G9			orf19.7517	CHT1	Chitinase; putative N-terminal catalytic domain; has secretory signal sequence; lacks S/T region and N-glycosylation motifs of Chs2p and Chs3p; alkaline downregulated; expression not detected in yeast-form or hyphal cells
CWP Homozygous Plate 2	G10			orf19.7586	CHT3	Major chitinase; secreted; functional homolog of S. cerevisiae Cts1p; 4 N-glycosylation motifs; possible O-mannosylation; putative signal peptide; hyphal-repressed; farnesol upregulated in biofilm; regulated by Efg1p, Cyr1p, Ras1p
CWP Homozygous Plate 2	G11			orf19.7586	CHT3	Major chitinase; secreted; functional homolog of S. cerevisiae Cts1p; 4 N-glycosylation motifs; possible O-mannosylation; putative signal peptide; hyphal-repressed; farnesol upregulated in biofilm; regulated by Efg1p, Cyr1p, Ras1p
CWP Homozygous Plate 2	G12			orf19.807	CHS5	Putative chitin biosynthesis protein; fungal-specific; repressed upon yeast-to-hypha switch; rat catheter biofilm repressed
CWP Homozygous Plate 2	H1			orf19.807	CHS5	Putative chitin biosynthesis protein; fungal-specific; repressed upon yeast-to-hypha switch; rat catheter biofilm repressed
CWP Homozygous Plate 2	H2			orf19.852	SAP98	Glycosyl-phosphatidylinositol-anchored aspartic endopeptidase; regulated by Gcn2p and Gcn4p; expressed only in opaque MTLa/MTLa cells
CWP Homozygous Plate 2	H3			orf19.852	SAP98	Glycosyl-phosphatidylinositol-anchored aspartic endopeptidase; regulated by Gcn2p and Gcn4p; expressed only in opaque MTLa/MTLa cells
CWP Homozygous Plate 2	H4			orf19.8557	KRE62	Putative subunit of glucan synthase; macrophage-induced gene; Bcr1-regulated in a/a RPMI biofilms
CWP Homozygous Plate 2	H5			orf19.8557	KRE62	Putative subunit of glucan synthase; macrophage-induced gene; Bcr1-regulated in a/a RPMI biofilms
CWP Homozygous Plate 2	H6			orf19.8907	RBT1	Cell wall protein with similarity to Hwp1; required for virulence; predicted glycosylation; fluconazole, Tup1 repressed; farnesol, alpha factor, serum, hyphal and alkaline induced; Rfg1, Rim101-regulated
CWP Homozygous Plate 2	H7			orf19.8907	RBT1	Cell wall protein with similarity to Hwp1; required for virulence; predicted glycosylation; fluconazole, Tup1 repressed; farnesol, alpha factor, serum, hyphal and alkaline induced; Rfg1, Rim101-regulated
CWP Homozygous Plate 2	H8			orf19.893	PGA17	Putative GPI-anchored protein; exogenously expressed protein substrate for Kex2 processing in vitro; repressed by alpha pheromone in SpiderM medium; macrophage-induced; induced in oralpharyngeal candidiasis; Spider biofilm induced
CWP Homozygous Plate 2	H9			orf19.893	PGA17	Putative GPI-anchored protein; exogenously expressed protein substrate for Kex2 processing in vitro; repressed by alpha pheromone in SpiderM medium; macrophage-induced; induced in oralpharyngeal candidiasis; Spider biofilm induced
CWP Homozygous Plate 2	H10
CWP Homozygous Plate 2	H11
CWP Homozygous Plate 2	H12
M1 1-121	A1			ORF19.113	CIP1	Possible oxidoreductase; transcript induced by cadmium but not other heavy metals, heat shock, yeast-hypha switch, oxidative stress (via Cap1), or macrophage interaction; stationary phase enriched protein; Spider biofilm induced
M1 1-121	A2			ORF19.118	FAD2	Delta-12 fatty acid desaturase, involved in production of linoleic acid, which is a major component of membranes
M1 1-121	A4			ORF19.278		Protein of unknown function; required for adhesion to abiotic substrate; Spider biofilm induced
M1 1-121	A5			ORF19.287	NUO2	NADH-ubiqui oxidoreductase subunit; Hap43p-repressed gene; repressed by nitric oxide; identified in detergent-resistant membrane fraction (possible lipid raft component)
M1 1-121	A6			ORF19.376		Protein of unknown function; Hap43-repressed; Spider biofilm induced
M1 1-121	A7			ORF19.380		Protein of unknown function; induced by alpha pheromone in SpiderM medium
M1 1-121	A8			ORF19.570	IFF8	Putative GPI-anchored adhesin-like protein; decreased transcription is observed in an azole-resistant strain that overexpresses MDR1
M1 1-121	A9			ORF19.716		Protein of unknown function; Hap43-induced; regulated by Nrg1, Tup1; repressed by alpha pheromone in SpiderM medium; Spider biofilm induced; Bcr1-repressed in RPMI a/a biofilms
M1 1-121	A10			ORF19.762		Ortholog of C. parapsilosis CDC317 : CPAR2_105580, C. dubliniensis CD36 : Cd36_04550, Lodderomyces elongisporus NRLL YB-4239 : LELG_03202 and Candida orthopsilosis Co 90-125 : CORT_0B06800
M1 1-121	A11			ORF19.899		Ortholog of C. dubliniensis CD36 : Cd36_18040, C. parapsilosis CDC317 : CPAR2_211790, Candida tenuis NRRL Y-1498 : CANTEDRAFT_109928 and Debaryomyces hansenii CBS767 : DEHA2E21010g
M1 1-121	A12			ORF19.931		Ortholog of Candida albicans WO-1 : CAWG_04452
M1 1-121	B1			ORF19.936		Ortholog of C. dubliniensis CD36 : Cd36_50530, C. parapsilosis CDC317 : CPAR2_303990, Candida tenuis NRRL Y-1498 : CANTEDRAFT_107934 and Pichia stipitis Pignal : PICST_63283
M1 1-121	B2			ORF19.993		Protein of unknown function; rat catheter biofilm repressed
M1 1-121	B3			ORF19.1002		Protein of unknown function; Hap43-repressed gene
M1 1-121	B4			ORF19.1049		Predicted NUDIX hydrolase domain; Hap43-induced
M1 1-121	B5			ORF19.1162		Protein of unknown function; transcript upregulated by benomyl treatment
M1 1-121	B6			ORF19.1171	BTA1	Ortholog of C. dubliniensis CD36 : Cd36_10780, C. parapsilosis CDC317 : CPAR2_208080, Candida tenuis NRRL Y-1498 : CANTEDRAFT_120956 and Debaryomyces hansenii CBS767 : DEHA2F24508g
M1 1-121	B7			ORF19.1239		Secreted protein; exogenously expressed protein is a substrate for Kex2 processing in vitro; fluconazole-regulated; Spider biofilm induced
M1 1-121	B8			ORF19.1345	LIP8	Secreted lipase, member of a differentially expressed lipase gene family with possible roles in nutrition and/or in creating an acidic microenvironment; LIP5 and LIP8 are expressed at all stages of both mucosal and systemic infection
M1 1-121	B9			ORF19.1365		Putative monooxygenase; mutation confers hypersensitivity to toxic ergosterol analog; constitutive expression independent of MTL or white-opaque status
M1 1-121	B10			ORF19.1449		Protein of unknown function; induced in azole-resistant strain that overexpresses MDR1; protein present in exponential and stationary growth phase yeast cultures; Spider biofilm induced
M1 1-121	B11			ORF19.1502		Has domain(s) with predicted aminoacyl-tRNA hydrolase activity
M1 1-121	B12			ORF19.1586	FGR22	Putative phosphatidylinositol-specific phospholipase C (PI-PLC); predicted type 2 membrane protein; no S. cerevisiae ortholog; role in, and regulated by, filamentation, Hap43p; almost identical to orf19.5797
M1 1-121	C1			ORF19.1625		Putative ubiqui oxidoreductase; repressed by nitric oxide; Hap43p-repressed
M1 1-121	C2			ORF19.1634		Has domain(s) with predicted fatty-acyl-CoA binding activity
M1 1-121	C3			ORF19.1710	ALI1	Putative NADH-ubiqui oxidoreductase; in detergent-resistant membrane fraction (possible lipid raft component); predicted N-terminal acetylation; nitric oxide-repressed; plasma membrane-localized; protein decreases in stationary phase
M1 1-121	C4			ORF19.1797		D-arabinose 5-phosphate isomerase; has GutQ domain which is associated with phosphosugar binding; other biofilm induced; rat catheter and Spider biofilm induced; F-12/CO2 early biofilm induced
M1 1-121	C5			ORF19.1860	LSC2	Putative succinate-CoA ligase beta subunit; regulated by Mig1, Tup1; induced in high iron; protein present in exponential and stationary growth phase yeast cells; Spider biofilm repressed
M1 1-121	C6			ORF19.2108	SOD6	Copper-containing superoxide dismutase; gene family includes SOD1, SOD4, SOD5, and SOD6; gene may contain an intron; Hap43-repressed; flow model and rat catheter biofilm induced
M1 1-121	C8			ORF19.2156	NAG1	Glucosamine-6-phosphate deaminase; required for normal hyphal growth and mouse virulence; converts glucosamine 6-P to fructose 6-P; reversible reaction in vitro; gene and protein is GlcNAc-induced; Spider biofilm induced
M1 1-121	C10			ORF19.2217		Ortholog(s) have extracellular region localization
M1 1-121	C11			ORF19.2281		Ortholog(s) have mitochondrion localization
M1 1-121	C12			ORF19.2282		Has domain(s) with predicted catechol 1,2-dioxygenase activity, ferric iron binding activity and role in catechol-containing compound metabolic process, oxidation-reduction process
M1 1-121	D1			ORF19.2284		Protein with an FMN-binding domain; Hap43-repressed; flow model biofilm induced
M1 1-121	D2			ORF19.2429		Protein of unknown function; induced by alpha pheromone in SpiderM medium
M1 1-121	D4			ORF19.2463	PRN2	Protein similar to pirin; Hap43p-repressed gene
M1 1-121	D5			ORF19.2500		Has domain(s) with predicted transferase activity and role in biosynthetic process
M1 1-121	D6			ORF19.2570	MCI4	Putative NADH-ubiqui dehydrogenase; Hap43p-repressed gene
M1 1-121	D7			ORF19.2663		Ortholog of Pichia stipitis Pignal : PICST_29216 and Candida albicans WO-1 : CAWG_00788
M1 1-121	D9			ORF19.2821		Protein of unknown function; Hap43-repressed gene; repressed by nitric oxide
M1 1-121	D10			ORF19.2836		Protein with similarity to carbonic anhydrases
M1 1-121	D11			ORF19.2838		Protein of unknown function; mutation confers hypersensitivity to amphotericin B; flow model biofilm induced
M1 1-121	D12			ORF19.2850		Protein of unknown function; induced by nitric oxide independent of Yhb1p
M1 1-121	E1			ORF19.2868		Protein of unknown function; induced by alpha pheromone in SpiderM medium
M1 1-121	E2			ORF19.2904	AGO1	Putative Argonaute protein involved in RNA silencing; hyphal-induced expression; regulated by Cyr1, Ras1, Efg1, Nrg1, Tup1; rat catheter biofilm repressed
M1 1-121	E3			ORF19.3117	CSA2	Extracellular-associated protein; repressed by Rim101 at pH 8; regulated by Tsa1, Tsa1B in minimal media at 37 deg; induced by ketoconazole, nitric oxide, Hap43; required for normal RPMI biofilm formation; Bcr1 induced in RPMI
M1 1-121	E4			ORF19.3156		Protein of unknown function; induced by Mnl1 under weak acid stress
M1 1-121	E5			ORF19.3290		Plasma membrane-localized protein; repressed by nitric oxide; Hap43p-repressed gene
M1 1-121	E6			ORF19.3335		Plasma membrane protein of unknown function; colony morphology-related gene regulation by Ssn6; repressed by nitric oxide
M1 1-121	E7			ORF19.3374	ECE1	Hypha-specific protein; regulated by Rfg1, Nrg1, Tup1, Cph1, Efg1, Hog1, farnesol, phagocytosis; fluconazole-induced; rat catheter and Spider biofilm induced; flow model biofilm repressed; Bcr1-repressed in RPMI a/a biofilms
M1 1-121	E8			ORF19.3380	HWP2	GPI-anchored, glycosylated cell wall protein; required for biofilm formation, adhesion, filamentous growth on some media; expressed in hyphae; mutant delayed in virulence; regulated by Efg1, Tup1; similar to Hwp1 and Rbt1 domains
M1 1-121	E9			ORF19.3402	FPG1	Formamidopyrimidine DNA glycosylase, involved in repair of gamma-irradiated DNA; Hap43p-repressed gene
M1 1-121	E10			ORF19.3611		Protein of unknown function; Hap43-repressed gene; repressed by nitric oxide
M1 1-121	E11			ORF19.3874		Predicted cation transmembrane transporter; Spider biofilm induced
M1 1-121	E12			ORF19.3878		Protein of unknown function; flow model biofilm induced
M1 1-121	F1			ORF19.3894		Putative inositol oxygenase; mutation confers hypersensitivity to toxic ergosterol analog; Spider biofilm induced
M1 1-121	F2			ORF19.3901		Putative benzene desulfurase; induced by nitric oxide independent of Yhb1p
M1 1-121	F3			ORF19.3919		RNI-like superfamily domain-containing protein; early-stage flow model biofilm induced; Spider biofilm induced
M1 1-121	F4			ORF19.4066		Putative glycerol-3-phosphate acyltransferase; Hog1-repressed
M1 1-121	F5			ORF19.4072	IFF6	Putative GPI-anchored adhesin-like protein; opaque-specific transcript; macrophage-induced gene; Hap43-repressed gene; Spider biofilm induced
M1 1-121	F6			ORF19.4104		Ortholog of C. dubliniensis CD36 : Cd36_20540, C. parapsilosis CDC317 : CPAR2_104860, Candida tenuis NRRL Y-1498 : CANTEDRAFT_116071 and Pichia stipitis Pignal : PICST_32327
M1 1-121	F7			ORF19.4118	CNT	CNT family H(+)/nucleoside symporter; transports adenosine, uridine, inosine, guanosine, tubercidin; variant alleles for high/low-affinity isoforms; S or G at residue 328 affects specificity; Spider, flow model biofilm induced
M1 1-121	F8			ORF19.4189		Has domain(s) with predicted hydrolase activity
M1 1-121	F9			ORF19.4567		Catechol 1,2-dioxygenase (1,2-CTD), involved in degradation of aromatic compounds; Spider biofilm induced
M1 1-121	F10			ORF19.4592	HSX11	UDP-glucose:ceramide glucosyltransferase (glucosylceramide synthase [GCS], EC 2.4.1.80); involved in glucosylceramide biosynthesis, which is important for virulence
M1 1-121	F11			ORF19.4680		Possile protease; mutation confers hypersensitivity to toxic ergosterol analog
M1 1-121	F12			ORF19.4688	DAG7	Secretory protein; a-specific, alpha-factor induced; mutation confers hypersensitivity to toxic ergosterol analog; fluconazole-induced; induced during chlamydospore formation in C. albicans and C. dubliniensis
M1 1-121	G1			ORF19.4758		Putative reductase or dehydrogenase; Hap43-repressed gene; alkaline repressed
M1 1-121	G2			ORF19.4774	AOX1	Alternative oxidase; low abundance; constitutively expressed; one of two isoforms (Aox1p and Aox2p); involved in a cyanide-resistant respiratory pathway present in plants, protists, and some fungi, absent in S. cerevisiae; Hap43p-repressed
M1 1-121	G3			ORF19.4804	LIP2	Secreted lipase; member of a differentially expressed lipase gene family; expressed in alimentary tract, but not oral tissue, during mouse oral infection; may have a role in nutrition and/or in creating an acidic microenvironment
M1 1-121	G4			ORF19.4821	LIP1	Secreted lipase, member of a lipase gene family whose members are expressed differentially in response to carbon source and during infection; may have a role in nutrition and/or in creating an acidic microenvironment
M1 1-121	G5			ORF19.4822	LIP10	Secreted lipase, member of a lipase gene family whose members are expressed differentially in response to carbon source and during infection; may have a role in nutrition and/or in creating an acidic microenvironment
M1 1-121	G6			ORF19.4823	LIP6	Secreted lipase, member of family of lipase genes expressed differentially in response to carbon source and during infection; may have a role in nutrition and/or in creating an acidic microenvironment; induced on adherence to polystyrene
M1 1-121	G7			ORF19.4831	MTS1	Sphingolipid C9-methyltransferase; catalyzes methylation of the 9th carbon in the long chain base component of glucosylceramides; glucosylceramide biosynthesis is important for virulence; Spider biofilm repressed
M1 1-121	G8			ORF19.4856	LIP3	Secreted lipase; gene family member whose members are expressed differentially in response to carbon source and infection; possible role in nutrition and/or in creating an acidic microenvironment; flow model biofilm induced
M1 1-121	G10			ORF19.4934	OP4	Ala- Leu- and Ser-rich protein; secreted; N-terminal hydrophobic region; possible glycosylation; opaque-specific transcript; repressed by alpha pheromone in opaque MTLa homozygotes; fluconazole-induced; Spider biofilm induced
M1 1-121	G11			ORF19.5129		Ortholog of C. dubliniensis CD36 : Cd36_72910, C. parapsilosis CDC317 : CPAR2_704100, Candida tenuis NRRL Y-1498 : CANTEDRAFT_113193 and Debaryomyces hansenii CBS767 : DEHA2E23100g
M1 1-121	G12			ORF19.5140		Protein of unknown function; rat catheter and Spider biofilm induced
M1 1-121	H1			ORF19.5141		Ortholog of C. dubliniensis CD36 : Cd36_72910, C. parapsilosis CDC317 : CPAR2_704100, Candida tenuis NRRL Y-1498 : CANTEDRAFT_113193 and Debaryomyces hansenii CBS767 : DEHA2E23100g
M1 1-121	H2			ORF19.5173	LIP9	Secreted lipase, member of a lipase gene family whose members are expressed differentially in response to carbon source and during infection; may have a role in nutrition and/or in creating an acidic microenvironment
M1 1-121	H3			ORF19.5234	RBD1	Rhomboid-like protein; similar to putative intramembrane serine proteases; role in filamentous growth; Gcn4-regulated; caspofungin repressed; Spider biofilm induced
M1 1-121	H4			ORF19.5258		Protein of unknown function; induced by nitric oxide
M1 1-121	H5			ORF19.5352		Protein with a predicted magnesium transporter domain; mutants are viable
M1 1-121	H6
M1 1-121	H7			ORF19.5404	FLO9	Putative adhesin-like cell wall mannoprotein; repressed during the mating process; mutation confers hypersensitivity to toxic ergosterol analog; decreased transcription is observed upon fluphenazine treatment
M1 1-121	H8			ORF19.5449		Predicted integral membrane protein; Spider biofilm induced
M1 1-121	H9			ORF19.5499		Ortholog(s) have 4-hydroxyphenylpyruvate dioxygenase activity and role in aromatic amino acid family biosynthetic process
M1 1-121	H10			ORF19.5509		Predicted ORF from Assembly 19; merged with orf19.6703 in Assembly 20
M1 1-121	H12			ORF19.5565	HPD1	3-hydroxypropionate dehydrogenase; involved in degradation of toxic propionyl-CoA; rat catheter and Spider biofilm induced
M1 112-276	A1			ORF19.5635	PGA7	GPI-linked hyphal surface antigen; induced by ciclopirox olamine, ketoconazole, Rim101 at pH 8; Hap43, fluconazole; flow model biofilm induced; Spider biofilm induced; required for RPMI biofilm; Bcr1-induced in a/a biofilm
M1 112-276	A2			ORF19.5636	RBT5	GPI-linked cell wall protein; hemoglobin utilization; Rfg1, Rim101, Tbf1, Fe regulated; Sfu1, Hog1, Tup1, serum, alkaline pH, antifungal drugs, geldamycin repressed; Hap43 induced; required for RPMI biofilms; Spider biofilm induced
M1 112-276	A3			ORF19.5655		Has domain(s) with predicted 2 iron, 2 sulfur cluster binding, iron ion binding, oxidoreductase activity, acting on paired donors, with incorporation or reduction of molecular oxygen and NAD(P)H as one donor
M1 112-276	A4			ORF19.5674	PGA10	GPI anchored membrane protein; utilization of hemin and hemoglobin for Fe in host; Rim101 at ph8/hypoxia/ketoconazole/ciclopirox/hypha-induced; required for RPMI biofilm formation, Bcr1-induced in a/a biofilm; rat catheter biofilm repressed
M1 112-276	A5			ORF19.5728		Putative cytochrome P450; Spider biofilm induced
M1 112-276	A7			ORF19.6037	ASM3	Putative secreted acid sphingomyelin phosphodiesterase; possible Kex2 substrate; transcript increased in an azole-resistant strain that overexpresses MDR1; flow model biofilm induced; F-12/CO2 early biofilm induced
M1 112-276	A8			ORF19.6143		Predicted long-chain-alcohol oxidase; Spider biofilm induced
M1 112-276	A9			ORF19.6238		Has domain(s) with predicted oxidoreductase activity and role in oxidation-reduction process
M1 112-276	A10			ORF19.6249	HAK1	Putative potassium transporter; similar to Schwanniomyces occidentalis Hak1p; amphotericin B induced; induced upon phagocytosis by macrophage; Hap43-repressed; rat catheter biofilm repressed
M1 112-276	A11			ORF19.6327	HET1	Putative sphingolipid transfer protein; involved in localization of glucosylceramide which is important for virulence; Spider biofilm repressed
M1 112-276	A12			ORF19.6607	NUO1	NADH-ubiqui oxidoreductase subunit with roles in mitochondrial respiratory chain complex I assembly
M1 112-276	B1			ORF19.6637		Predicted glycosyl hydrolase; hypoxia induced; flow model biofilm induced
M1 112-276	B2			ORF19.6673	HEX1	Beta-N-acetylhexosaminidase/chitobiase, highly glycosylated enzyme that is secreted to the periplasm and culture medium; required for full virulence; may have role in carbon or nitrogen scavenging; possibly an essential gene (UAU1 method)
M1 112-276	B3			ORF19.6729	TIP120	Protein similar to human CAND1 (Cullin-Associated Nedd8-Dissociated) protein involved in regulation of SCF complexes; binds unnedddylated cullin Cdc53; mutants are viable
M1 112-276	B4			ORF19.6899		Putative oxidoreductase; mutation confers hypersensitivity to toxic ergosterol analog; rat catheter and Spider biofilm induced
M1 112-276	B5			ORF19.7114	CSA1	Surface antigen on elongating hyphae and buds; strain variation in repeat number; ciclopirox, filament induced, alkaline induced by Rim101; Efg1-, Cph1, Hap43-regulated; required for WT RPMI biofilm formation; Bcr1-induced in a/a biofilms
M1 112-276	B6			ORF19.7288		Protein with predicted oxidoreductase and dehydrogenase domains; Hap43-repressed; Spider biofilm induced
M1 112-276	B7			ORF19.7314	CDG1	Putative cysteine dioxygenases; role in conversion of cysteine to sulfite; transcript regulated upon white-opaque switch; rat catheter, Spider and flow model biofilm induced
M1 112-276	B9			ORF19.7516	NGS1	N-acetyltransferase related to Gcn5p, acts as N-acetylglucosamine (GlcNAc) sensor required for GlcNAc-induced histone acetylation at promoters of GlcNAc-inducible genes and activation of their transcription by Rep1p; Hap43-induced gene
M1 112-276	B10			ORF19.7550	IFA14	Putative LPF family protein; Plc1-regulated; induced by alpha pheromone in SpiderM medium
M1 112-276	B11			ORF19.7590		Putative NADH-ubiqui oxidoreductase; identified in detergent-resistant membrane fraction (possible lipid raft component); predicted N-terminal acetylation; repressed by nitric oxide
M1 112-276	B12			ORF19.8009
M1 112-276	C1			ORF19.8477	FMO2	Protein with a monooxygenase domain; Spider biofilm induced
M1 112-276	C2			ORF19.9470	FAV3	Putative alpha-1,6-mannanase; induced by mating factor in MTLa/MTLa opaque cells
M1 112-276	C3			ORF19.10004	PRN1	Protein with similarity to pirins; induced by benomyl and in response to alpha pheromone in SpiderM medium; transcript induced by Mnl1 in weak acid stress; rat catheter and Spider biofilm induced
M1 112-276	C4			ORF19.10665		Protein of unknown function; induced by Mnl1 under weak acid stress
M1 112-276	C5			ORF19.10841	POX18	Similar to Pox18, a peroxisomal protein; induced during chlamydospore formation in C. albicans and C. dubliniensis; A21 sequence updated based on new sequence and analysis, the allelic orf19.10841 was reinstated; Spider biofilm induced
M1 112-276	C6			ORF19.11912	CPH1/STE12	Transcription factor; for mating, filamentation on solid media, pheromone-stimulated biofilms; in pathway with Ess1, Czf1; required with Efg1 for host cytokine response; regulates galactose metabolism genes; rat cathether biofilm repressed
M1 112-276	C7			ORF19.12108		Protein present in exponential and stationary growth phase yeast cultures
M1 112-276	C8			ORF19.12247		Protein of unknown function; induced during chlamydospore formation in both C. albicans and C. dubliniensis
M1 112-276	C9			ORF19.13064		Protein of unknown function; induced by alpha pheromone in SpiderM medium; Spider biofilm induced
M1 112-276	C11			ORF19.50		Ortholog(s) have role in SCF-dependent proteasomal ubiquitin-dependent protein catabolic process, cellular response to DNA damage stimulus, cellular response to methylmercury and SCF ubiquitin ligase complex, cytosol, nucleus localization
M1 112-276	C12			ORF19.95		Ortholog of S. cerevisiae : PRM5, C. glabrata CBS138 : CAGL0J10076g, C. dubliniensis CD36 : Cd36_60980, C. parapsilosis CDC317 : CPAR2_603060 and Candida tenuis NRRL Y-1498 : CANTEDRAFT_113703
M1 112-276	D1			ORF19.100		Alpha/beta hydrolase and lipase domain protein; Hap43-repressed; Spider and flow model biofilm induced
M1 112-276	D3			ORF19.137		Putative transferase involved in phospholipid biosynthesis; induced by alpha pheromone in SpiderM medium
M1 112-276	D4			ORF19.138	FIG1	S. cerevisiae Fig1 ortholog; an integral membrane protein required for mating; role in thigmotropism; transcript is opaque-specific and a-specific; activated by Cph1 or alpha pheromone
M1 112-276	D5			ORF19.156	FGR51	Protein lacking an ortholog in S. cerevisiae; transposon mutation affects filamentous growth; Hap43p-repressed gene
M1 112-276	D6			ORF19.166	ASG1	Gal4p family zinc-finger transcription factor with similarity to S. cerevisiae Asg1p
M1 112-276	D7			ORF19.173		C2H2 transcription factor; induced by Mnl1 under weak acid stress
M1 112-276	D8			ORF19.176	OPT4	Oligopeptide transporter; detected at germ tube plasma membrane; transcript inducede during phagocytosis by macrophages; fungal-specific; Hap43-repressed; merged with orf19.2292 in Assembly 20; rat catheter and Spider biofilm induced
M1 112-276	D10			ORF19.192		Ortholog of C. dubliniensis CD36 : Cd36_19320, C. parapsilosis CDC317 : CPAR2_209670, Candida tenuis NRRL Y-1498 : CANTEDRAFT_113478 and Debaryomyces hansenii CBS767 : DEHA2C15136g
M1 112-276	D12			ORF19.199		Protein of unknown function; hyphal-induced expression; upregulated in a cyr1 null mutant
M1 112-276	E1			ORF19.206		Putative adhesin-like protein
M1 112-276	E2			ORF19.207	PGA55	GPI-anchored adhesin-like protein; filament induced; regulated by Nrg1, Tup1; regulated upon hyphal formation; mRNA binds to She3 and is localized to yeast-form buds and hyphal tips; induced during chlamydospore formation
M1 112-276	E3			ORF19.209	DFG10	Ortholog(s) have role in dolichol biosynthetic process, dolichol-linked oligosaccharide biosynthetic process, polyprenol catabolic process, pseudohyphal growth and endoplasmic reticulum localization
M1 112-276	E4			ORF19.215		Component of a complex containing the Tor2p kinase; possible a role in regulation of cell growth; Spider biofilm induced
M1 112-276	E5			ORF19.217		Ortholog(s) have sequence-specific DNA binding activity
M1 112-276	E6			ORF19.220	PIR1	1,3-beta-glucan-linked cell wall protein; N-mannosylated, O-glycosylated by Pmt1; cell wall defect in het mutant; Hog1/fluconazole/hypoxia induced; iron/Efg1/Plc1/temp regulated; flow model biofilm induced; hyphal, Spider biofilm repressed
M1 112-276	E7			ORF19.242	SAP8	Secreted aspartyl protease; regulated by growth phase, temperature, white-opaque switch; highly expressed in opaque cells and upon deep epidermal invasion; greater expression in vaginal than oral infection; prominent role in biofilms
M1 112-276	E8			ORF19.255	ZCF1	Zn(II)2Cys6 transcription factor; transcript regulated during hypha formation; 5'-UTR intron; mutants show decreased colonization of mouse kidneys; flow model biofilm induced; Spider biofilm induced
M1 112-276	E9			ORF19.268		Ortholog(s) have role in transcription-coupled nucleotide-excision repair and Ddb1-Ckn1 complex, cytosol localization
M1 112-276	E12			ORF19.301	PGA18	Putative GPI-anchored protein; regulated by Nrg1, Tup1; rat catheter biofilm repressed
M1 112-276	F1			ORF19.305		Protein of unknown function; upregulated in a cyr1 null mutant
M1 112-276	F2			ORF19.328	NPR2	Putative urea transporter; induced during infection of murine kidney, compared to growth in vitro; has murine homolog
M1 112-276	F4			ORF19.335		Sef1p-, Sfu1p-, and Hap43p-regulated gene
M1 112-276	F5			ORF19.341		Putative spermidine export pump; fungal-specific (no human or murine homolog)
M1 112-276	F6			ORF19.348	SKN2	Protein with a potential role in beta-1,6 glucan biosynthesis; similarity to Kre6 and Skn1; possibly essential, disruptants not obtained by UAU1 method; Hap43-induced; flow model biofilm induced; rat catheter biofilm repressed
M1 112-276	F7			ORF19.403	PCL2	Cyclin homolog; reduced expression observed upon depletion of Cln3; farnesol regulated; periodic mRNA expression, peak at cell-cycle G1/S phase; Hap43-induced; rat catheter biofilm repressed
M1 112-276	F8			ORF19.419		Protein of unknown function; flow model biofilm induced; Spider biofilm induced
M1 112-276	F9			ORF19.431	ZCF2	Zn(II)2Cys6 transcription factor; regulates sulfite tolerance through expression of SSU1 and CDG1; Hap43-repressed; Spider biofilm induced
M1 112-276	F10			ORF19.433		Ortholog(s) have Rab guanyl-nucleotide exchange factor activity, role in intra-Golgi vesicle-mediated transport, protein complex assembly and TRAPPII protein complex, trans-Golgi network localization
M1 112-276	F11			ORF19.449		Putative phosphatidyl synthase; stationary phase enriched protein; transcript repressed by yeast-hypha switch; Hap43-repressed; rat catheter, Spider and flow model biofilm induced
M1 112-276	F12			ORF19.459	ADP1	Putative PDR-subfamily ABC transporter; similar to WHITE subfamily proteins; gene used for strain identification by multilocus sequence typing
M1 112-276	G1			ORF19.460	CEK2	MAP kinase required for wild-type efficiency of mating; component of the signal transduction pathway that regulates mating; ortholog of S. cerevisiae Fus3; induced by Cph1, pheromone; transposon mutation affects filamentous growth
M1 112-276	G2			ORF19.469	HST7/STE7	MAP kinase kinase involved in mating and hyphal growth signal transduction pathways; phosphorylates Cek1p; wild-type virulence in mouse systemic infection; functional homolog of S. cerevisiae Ste7p; mutants are hypersensitive to caspofungin
M1 112-276	G3			ORF19.524		Ortholog(s) have role in mitotic sister chromatid segregation and cytosol, nucleus localization
M1 112-276	G4			ORF19.529		Ortholog of C. dubliniensis CD36 : Cd36_29750, C. parapsilosis CDC317 : CPAR2_205260, Candida tenuis NRRL Y-1498 : CANTEDRAFT_91782 and Debaryomyces hansenii CBS767 : DEHA2F19294g
M1 112-276	G5			ORF19.540		Has domain(s) with predicted palmitoyl-(protein) hydrolase activity and role in cellular protein modification process
M1 112-276	G6			ORF19.548	CDC10	Septin, required for wild-type cell, hyphal, or chlamydospore morphology; role in virulence and kidney tissue invasion in mouse infection; forms ring at sites of cell division and filaments in mature chlamydospore; Spider biofilm repressed
M1 112-276	G7			ORF19.557		Protein of unknown function; Hap43-repressed; Spider biofilm repressed
M1 112-276	G9			ORF19.575	HYR3	Putative GPI-anchored adhesin-like protein; similar to Hyr1p induced in high iron; clade-specific repeat variation
M1 112-276	G10			ORF19.584		Has domain(s) with predicted heme binding, peroxidase activity and role in oxidation-reduction process, response to oxidative stress
M1 112-276	G11			ORF19.587		Ortholog(s) have mRNA binding activity and transcription export complex localization
M1 112-276	G12			ORF19.641		Ortholog(s) have role in protein folding and endoplasmic reticulum localization
M1 112-276	H1			ORF19.649		Ortholog of C. dubliniensis CD36 : Cd36_30530, C. parapsilosis CDC317 : CPAR2_203340, Candida tenuis NRRL Y-1498 : CANTEDRAFT_117008 and Debaryomyces hansenii CBS767 : DEHA2G24244g
M1 112-276	H2			ORF19.660		Protein of unknown function; mRNA binds She3
M1 112-276	H4			ORF19.669	PRM1	Putative membrane protein with a predicted role in membrane fusion during mating; Hap43p-repressed gene; protein induced during the mating process
M1 112-276	H5			ORF19.682		Predicted ORF from Assembly 19; ketoconazole-induced; fluconazole-downregulated; induced in a cyr1 homozygous null mutant; shows colony morphology-related gene regulation by Ssn6p; merged with orf19.2296 in Assembly 20
M1 112-276	H6			ORF19.691	GDP2	Surface protein similar to glycerol 3-P dehydrogenase; binds host Factor H, FHL-1, plasminogen; regulated by Ssn6, Nrg1, Efg1; induced by cell wall regeneration, macrophage/pseudohyphal growth, core stress response; Spider biofilm induced
M1 112-276	H7			ORF19.695	RGS2	Protein of RGS superfamily; mutants are viable; rat catheter and Spider biofilm induced
M1 112-276	H8			ORF19.696	STE2	Receptor for alpha factor mating pheromone, MFalpha; required for a-type cells to respond to alpha factor, for opaque a-form mating and white a-form response; possible Kex2p substrate; a-specific, alpha-factor induced, A1p-Alpha2p repressed
M1 112-276	H9			ORF19.698		Integral ER membrane protein; predicted role in maintenance of ER zinc homeostasis; Spider biofilm induced
M1 112-276	H10			ORF19.701	CFL11	Protein similar to ferric reductase Fre10p; flucytosine repressed; possibly adherence-induced; possibly an essential gene, disruptants not obtained by UAU1 method; rat catheter biofilm repressed
M1 112-276	H12			ORF19.726	PPZ1	Protein phosphatase Z; type 1 family serine/threonine specific protein phosphatase involved in cation homeostasis and cell wall integrity
M1 277-501	A2			ORF19.731	EMP46	Protein similar to S. cerevisiae Emp46, an integral membrane component of ER-derived COPII-coated vesicles; functions in ER to Golgi transport; induced by alpha pheromone in SpiderM medium
M1 277-501	A3			ORF19.751		Ortholog of C. dubliniensis CD36 : Cd36_04660, Candida tropicalis MYA-3404 : CTRG_04484 and Candida albicans WO-1 : CAWG_00904
M1 277-501	A4			ORF19.753	MNN1	Putative alpha-1,3-mannosyltransferase; predicted role in protein O-linked glycosylation; Spider biofilm induced
M1 277-501	A5			ORF19.756	SAP7	Pepstatin A-insensitive secreted aspartyl protease; self-processing; expressed in human oral infection; Ssn6p-regulated; role in murine intravenous infection; induced during, but not required for, murine vaginal infection; N-glycosylated
M1 277-501	A7			ORF19.764		Ortholog(s) have role in negative regulation of TORC1 signaling and clathrin-coated vesicle, cytosol localization
M1 277-501	A8			ORF19.782		Ortholog(s) have serine hydrolase activity, triglyceride lipase activity, role in lipid homeostasis and lipid particle localization
M1 277-501	A10			ORF19.794	SSN3	Putative cyclin-dependent protein kinase; mutants are sensitive to growth on H2O2 medium
M1 277-501	A11			ORF19.807	CHS5	Putative chitin biosynthesis protein; fungal-specific; repressed upon yeast-to-hypha switch; rat catheter biofilm repressed
M1 277-501	A12			ORF19.815	DCK1	Putative guanine nucleotide exchange factor; required for embedded filamentous growth; activates Rac1; has a DOCKER domain; similar to adjacent DCK2 and to S. cerevisiae Ylr422wp; regulated by Nrg1; Spider biofilm induced
M1 277-501	B1			ORF19.816	DCK2	Protein similar to S. cerevisiae Ylr422wp; transposon mutation affects filamentous growth; induced by Mnl1p under weak acid stress
M1 277-501	B2			ORF19.843		Putative DNA repair exonuclease; fungal-specific (no human or murine homolog)
M1 277-501	B3			ORF19.844	STE11	Protein similar to S. cerevisiae Ste11p; mutants are sensitive to growth on H2O2 medium
M1 277-501	B4			ORF19.846		Predicted protein kinase similar to S. cerevisiae Nnk1; implicated in proteasome function in S. cerevisiae; induced by Mnl1 under weak acid stress
M1 277-501	B5			ORF19.852	SAP98	Glycosyl-phosphatidylinositol-anchored aspartic endopeptidase; regulated by Gcn2p and Gcn4p; expressed only in opaque MTLa/MTLa cells
M1 277-501	B6			ORF19.872		Ortholog of C. dubliniensis CD36 : Cd36_18230, Debaryomyces hansenii CBS767 : DEHA2E20636g, Pichia stipitis Pignal : PICST_66811 and Spathaspora passalidarum NRRL Y-27907 : SPAPADRAFT_60843
M1 277-501	B8			ORF19.896	CHK1	Histidine kinase; 2-component signaling, cell wall synthesis; hyphal growth defect; avirulent in mouse, not rat vaginal infection; phagocytosis rate increased; Spider biofilm induced; required for RPMI biofilm; Bcr1-induced in a/a biofilm
M1 277-501	B9			ORF19.942	KRE62	Putative subunit of glucan synthase; macrophage-induced gene; Bcr1-regulated in a/a RPMI biofilms
M1 277-501	B10			ORF19.998		Putative adapter protein; links synaptojanins Inp52 and Inp53 to the cortical actin cytoskeleton in S. cerevisiae; mutants are viable
M1 277-501	B11			ORF19.1036	MNS1	Alpha-1,2-mannosidase; processes Man9GlcNAc2 to Man8GlcNAc2 isomer B; member of ER localized glycosyl hydrolase family 47; ER form is converted by Kex2 to cytosolic form; flow model biofilm repressed
M1 277-501	B12			ORF19.1040	MAD1	Protein required for the spindle assembly checkpoint of the cell cycle; necessary for survival in host cell macrophages and for virulence in a mouse model of systemic candidiasis
M1 277-501	C1			ORF19.1041		Ortholog(s) have cyclin-dependent protein serine/threonine kinase activity
M1 277-501	C3			ORF19.1124		Protein of unknown function; flow model biofilm induced; Spider biofilm induced
M1 277-501	C4			ORF19.1173		Predicted ORF from Assembly 19; removed from Assembly 20
M1 277-501	C5			ORF19.1185		Ortholog(s) have ubiquitin-protein transferase activity
M1 277-501	C7			ORF19.1219		Ortholog of Spathaspora passalidarum NRRL Y-27907 : SPAPADRAFT_149713
M1 277-501	C8			ORF19.1264	CFL2	Oxidoreductase; iron utilization; Sfu1/Sef1/Hap43/Nrg1/Tup1/Rim101 regulated; alkaline/low iron/fluphenazine/ciclopirox olamine, flucytosine, fluconazole, Spider/flow model/rat catheter biofilm induced; caspofungimphotericin B repressed
M1 277-501	C9			ORF19.1267		Ortholog of S. cerevisiae : CAJ1, C. glabrata CBS138 : CAGL0J02750g, C. dubliniensis CD36 : Cd36_45380, C. parapsilosis CDC317 : CPAR2_500650 and Candida tenuis NRRL Y-1498 : CANTEDRAFT_132273
M1 277-501	C10			ORF19.1270	FRE3	Protein with similarity to ferric reductase Fre10p; possibly an essential gene, disruptants not obtained by UAU1 method
M1 277-501	C12			ORF19.1314		Protein of unknown function; planktonic growth-induced gene
M1 277-501	D2			ORF19.1341	PRR2	Putative serine/threonine protein kinase; mutation confers resistance to 5-fluorocytosine (5-FC)
M1 277-501	D3			ORF19.1364		Ortholog of S. pombe Stm1 G-protein coupled receptor; PQ-loop domains; constitutive expression independent of MTL or white-opaque status; Hap43-repressed
M1 277-501	D5			ORF19.1382	YEA4	Putative uridine diphosphate-N-acetylglucosamine (UDP-GlcNAc) transporter; required for cell wall chitin synthesis; induced by alpha pheromone in SpiderM medium
M1 277-501	D6			ORF19.1392		Ortholog(s) have protein disulfide isomerase activity, protein-disulfide reductase (glutathione) activity, unfolded protein binding activity
M1 277-501	D7			ORF19.1397		Has domain(s) with predicted heme binding activity
M1 277-501	D8			ORF19.1411		Putative cytochrome P450; Hap43-repressed gene
M1 277-501	D9			ORF19.1443		Phospholipase B; Hog1-induced; regulated by Ssn6; putative GPI-anchor; repressed during cell wall regeneration; clade-associated gene expression; Hap43-induced; rat catheter and Spider biofilm repressed
M1 277-501	D10			ORF19.1445	ESC4	Protein similar to S. cerevisiae Esc4; a protein that represses transposition; transposon mutation affects filamentation; rat catheter biofilm repressed
M1 277-501	E1			ORF19.1497	ZCF6	Putative transcription factor with zinc cluster DNA-binding motif; involved in virulence
M1 277-501	E2			ORF19.1510	SRD1	Sur7 family protein with PalI-like domains; not required for stress responses; mutant is viable
M1 277-501	E3			ORF19.1515	CHT4	Chitinase; similar to S. cerevisiae sporulation-specific Cts2p; functionally complements A. gossypii cts2 mutant sporulation defect; homozygous null mutation causes no obvious defects; transcription decreases upon yeast-to-hyphal switch
M1 277-501	E4			ORF19.1567		Ortholog(s) have Rab guanyl-nucleotide exchange factor activity, phosphatidylinositol binding activity
M1 277-501	E5			ORF19.1573		Ortholog(s) have endoplasmic reticulum, fungal-type vacuole membrane, vacuole-mitochondrion membrane contact site localization
M1 277-501	E6			ORF19.1576		Ortholog(s) have nuclear localization sequence binding, ubiquitin binding activity, role in response to ethanol and cytosol localization
M1 277-501	E9			ORF19.1623	CAP1	AP-1 bZIP transcription factor; apoptotic, oxidative stress response/resistance, multidrug resistance; nuclear in oxidative stress; complements S. cerevisiae yap1 mutant; oralpharyngeal candidasis-, human neutrophil, Spider biofilm induced
M1 277-501	E10			ORF19.1643		Ortholog(s) have serine-type endopeptidase activity, role in regulation of mitochondrion organization, signal peptide processing and mitochondrial inner membrane localization
M1 277-501	E11			ORF19.1654		Predicted membrane protein; induced by prostaglandins
M1 277-501	E12			ORF19.1656		Protein with a predicted FYVE/PHD zinc finger domain; Hap43-repressed; Spider biofilm induced
M1 277-501	F1			ORF19.1665	MNT1	Alpha-1,2-mannosyl transferase; predicted type II Golgi membrane protein; adds 2nd mannose during cell-wall mannoprotein biosynthesis; required for wild-type virulence and adherence to epithelial cells; Hap43-induced
M1 277-501	F2			ORF19.1671	UTR2	Putative GPI anchored cell wall glycosidase; role in adhesion, hyphal growth on Spider (not serum) medium; chitin-binding, glycosyl hydrolase domains; induced during cell wall regeneration; mRNA in yeast-form cells; Spider biofilm induced
M1 277-501	F3			ORF19.1690	TOS1	Protein similar to alpha agglutinin anchor subunit; secreted; exogenously expressed protein is a substrate for Kex2 processing in vitro; fluconazole-induced; induced by alpha pheromone in SpiderM medium; Hap43-induced
M1 277-501	F4			ORF19.1702	ARF3	Similar to but not orthologous to S. cerevisae Arf3; transcript filament induced; Tup1 regulated; rat catheter biofilm repressed (see Locus History Note for Assembly 19 correction)
M1 277-501	F5			ORF19.1718	ZCF8	Predicted Zn(II)2Cys6 transcription factor; repressed by fluphenazine treatment; required for yeast cell adherence to silicone substrate
M1 277-501	F6			ORF19.1725		Putative adhesin-like protein
M1 277-501	F7			ORF19.1747	KIP2	Putative kinesin-related motor protein involved in mitotic spindle positioning; repressed by alpha pheromone in SpiderM medium; periodic mRNA expression, peak at cell-cycle G2/M phase
M1 277-501	F8			ORF19.1754	CMK2	Putative calmodulin-dependent protein kinase; involved in cell wall integrity and oxidative stress response
M1 277-501	F9			ORF19.1760	RAS1	RAS signal transduction GTPase; regulates cAMP and MAP kinase pathways; role in hyphal induction, virulence, apoptosis, heat-shock sensitivity; ssential; plasma membrane-localized; complements viability of S. cerevisiae ras1 ras2 mutant
M1 277-501	F11			ORF19.1825		Protein of unknown function; mutants are viable; filament induced; regulated by Nrg1, Rfg1, Tup1
M1 277-501	F12			ORF19.1907	ECM9	Ortholog of S. cerevisiae Nnf2; possible role in chromosome segregation; mutants are viable, induced during the mating process
M1 277-501	G1			ORF19.1920		Ortholog of C. dubliniensis CD36 : Cd36_15040
M1 277-501	G2
M1 277-501	G3			ORF19.2020	HGT6	Putative high-affinity MFS glucose transporter; 20 family members; induced in core stress response; fluconazole, oralpharyngeal candidasis induced; flow model biofilm induced; Spider biofilm induced
M1 277-501	G4
M1 277-501	G5			ORF19.2063		Ortholog of C. parapsilosis CDC317 : CPAR2_213140, C. dubliniensis CD36 : Cd36_15600, Lodderomyces elongisporus NRLL YB-4239 : LELG_01226 and Debaryomyces hansenii CBS767 : DEHA2B02442g
M1 277-501	G6			ORF19.2064		Putative transcription factor with zinc finger DNA-binding motif
M1 277-501	G7
M1 277-501	G8			ORF19.2094	PDR6	Putative pleiotropic drug resistance regulatory protein 6; transcript regulated by Nrg1; induced by alpha pheromone in SpiderM medium
M1 277-501	G9			ORF19.2115		Putative molybdopterin-converting factor; fungal-specific (no human or murine homolog)
M1 277-501	G11			ORF19.2237	SPR1	Putative GPI-anchored protein; similar but not orthologous to S. cerevisiae Spr1, a sporulation-specific exo-1,3-beta-glucanase; mutant is viable
M1 277-501	H1			ORF19.2265		Ortholog(s) have DNA translocase activity, role in positive regulation of transcription from RNA polymerase II promoter in response to amino acid starvation and SWI/SNF complex, cytosol localization
M1 277-501	H2			ORF19.2297	ARL3	Putative Ras superfamily GTPase; induced by nitric oxide independent of Yhb1p
M1 277-501	H3			ORF19.2302		Ortholog(s) have enzyme regulator activity, role in cellular calcium ion homeostasis and fungal-type vacuole, integral component of endoplasmic reticulum membrane localization
M1 277-501	H4			ORF19.2312		Protein similar to ferric reductase Fre10p; possibly an essential gene, disruptants not obtained by UAU1 method
M1 277-501	H5			ORF19.2315	RTG3	RNA polymerase II transcription factor involved in regulation of galactose catabolism genes; as result of transcriptional rewiring, performs role analogous to Gal4p in S. cerevisiae; contains bZIP DNA-binding motif
M1 277-501	H6			ORF19.2336		Pry family pathogenesis-related protein; predicted to be extracellular
M1 277-501	H7			ORF19.2378		Ortholog(s) have role in syncytium formation by plasma membrane fusion, vacuolar proton-transporting V-type ATPase complex assembly and integral component of endoplasmic reticulum membrane localization
M1 277-501	H8			ORF19.2443	RGD1	GTPase activator protein; transcript induced in low iron; alkaline upregulated; localized to the bud emergence area in G1 phase and in the bud tip during S and G2 phases
M1 277-501	H9			ORF19.2444	CHS7	Protein required for wild-type chitin synthase III activity; similar to (but not functional homolog of) S. cerevisiae Chs7p, which effects ER export of Chs3p; induced cyr1 mutant hyphae and ras1 yeast-form cells; Spider biofilm induced
M1 277-501	H10			ORF19.2446		Ortholog(s) have cell division site, cell tip, cytoplasm, nucleus localization
M1 277-501	H11			ORF19.2451	PGA45	Putative GPI-anchored cell wall protein; repressed in core caspofungin response; Hog1-induced; regulated by Ssn6; Mob2-dependent hyphal regulation; flow model biofilm induced
M1 277-501	H12			ORF19.2460		Protein of unknown function; substrate for Kex2 processing in vitro; repressed by alpha pheromone in SpiderM medium; Spider biofilm induced; Bcr1-repressed in a/a RPMI biofilms
M1 504-667	A1			ORF19.2484		Protein with an FMN-binding domain; Hap43-repressed; flow model biofilm induced
M1 504-667	A2			ORF19.2492	STE3	Protein similar to S. cerevisiae Ste3p, the receptor for a-factor mating pheromone; alpha mating-type-specific transcription
M1 504-667	A3			ORF19.2517		Predicted membrane transporter, member of the drug:proton antiporter (12 spanner) (DHA1) family, major facilitator superfamily (MFS)
M1 504-667	A4			ORF19.2534	PIN4	Protein with similarity to S. cerevisiae Pin4p; transposon mutation affects filamentous growth
M1 504-667	A5			ORF19.2538	PTC2	Protein phosphatase of the Type 2C-related family (serine/threonine-specific) with a potential role in DNA damage checkpoint control; localizes to both cytoplasm and mitochondria; mutant shows virulence defect
M1 504-667	A6			ORF19.2605	PRK1	Putative protein serine/threonine kinase; mutants sensitive to growth on hydrogen peroxide medium
M1 504-667	A7			ORF19.2612		C2H2 zinc finger transcription factor; expression reduced in ssr1 null mutant; flow model biofilm induced
M1 504-667	A8			ORF19.2613	ECM4	Cytoplasmic glutathione S-transferase; regulated by Nrg1, Tup1; induced in core stress response, in cyr1 or ras1 mutant (yeast or hyphal cells); Tn mutation affects filamentous growth; stationary phase enriched; Spider biofilm induced
M1 504-667	A9			ORF19.2653		Protein with a transient receptor potential (TRP) ion channel domain; mutants are viable; rat catheter and Spider biofilm induced; flow model biofilm repressed
M1 504-667	A10			ORF19.2686		Ortholog(s) have carboxypeptidase activity, role in nitrogen compound metabolic process, proteolysis involved in cellular protein catabolic process and fungal-type vacuole lumen localization
M1 504-667	A11			ORF19.2695	YBR1	Protein similar to S. cerevisiae Ubr1p ubiquitin-protein ligase; transposon mutation affects filamentous growth; Spider biofilm induced
M1 504-667	A12			ORF19.2697		Ortholog(s) have ubiquitin-protein transferase activity
M1 504-667	B1			ORF19.2699	ABP1	Ortholog of S. cerevisiae Abp1; actin-binding protein of the cortical actin cytoskeleton; caspofungin induced; protein only detected in stationary phase yeast-form cultures; Spider biofilm repressed
M1 504-667	B2			ORF19.2703		Specificity factor required for ubiquitination and sorting of specific cargo proteins at the multivesicular body; ortholog of S. cerevisiae Ear1; transcript regulated by iron; Ssr1-represssed; Spider biofilm induced
M1 504-667	B3			ORF19.2726		Putative plasma membrane protein; Plc1-regulated; Spider biofilm induced
M1 504-667	B4			ORF19.2752	ADR1	C2H2 transcription factor; ortholog of S. cerevisiae Adr1 but mutant phenotype suggests a different set of target genes; transposon mutation affects filamentous growth; Spider biofilm induced
M1 504-667	B5			ORF19.2753	ZCF15	Predicted Zn(II)2Cys6 transcription factor of unknown function; rat catheter biofilm induced
M1 504-667	B6			ORF19.2771	BEM3	Putative GTPase-activating protein (GAP) for Rho-type GTPase Cdc42p; involved in cell signaling pathways that control cell polarity; similar to S. cerevisiae Bem3
M1 504-667	B7			ORF19.2777		Predicted ORF from Assembly 19; removed from Assembly 20
M1 504-667	B8			ORF19.2781		Protein with predicted serine/threonine kinase and tyrosine kinase domains; possibly an essential gene, disruptants not obtained by UAU1 method; Spider biofilm induced
M1 504-667	B9			ORF19.2787	PRY1	Pry family pathogenesis-related protein; extracellular; opaque specific transcript; repressed by alpha pheromone in SpiderM medium; possibly essential, disruptants not obtained by UAU1 method; Spider biofilm induced
M1 504-667	B10			ORF19.2797		Has domain(s) with predicted ATP binding, DNA binding, helicase activity
M1 504-667	B11			ORF19.2842	GZF3	GATA-type transcription factor; oxidative stress-induced via Cap1; mutant has abnormal colony morphology and altered sensitivity to fluconazole, LiCl, and copper; Spider biofilm induced
M1 504-667	B12			ORF19.2886	CEK1	ERK-family protein kinase; required for wild-type yeast-hypha switch, mating efficiency, virulence in mice; Cst20-Hst7-Cek1-Cph1 MAPK pathway regulates mating, and invasive hyphal growth under some conditions; Spider biofilm induced
M1 504-667	C1			ORF19.2941	SCW4	Putative cell wall protein; substrate for Kex2p processing in vitro; expression regulated by white-opaque switch; alkaline repressed; possibly essential (UAU1 method); flow model biofilm induced; Spider biofilm induced
M1 504-667	C2			ORF19.2952	EXG2	GPI-anchored cell wall protein, similar to S. cerevisiae exo-1,3-beta-glucosidase Exg2p; predicted Kex2p substrate; induced during cell wall regeneration; possibly an essential gene, disruptants not obtained by UAU1 method; Hap43p-repressed
M1 504-667	C3			ORF19.2961		Putative transcription factor with zinc finger DNA-binding motif
M1 504-667	C5			ORF19.3012	ARO80	Zn(II)2Cys6 transcription factor; transcriptional activator of aromatic amino acid catabolism; regulator of aromatic alcohol biosynthesis via the Ehrlich pathway; mutant is viable
M1 504-667	C6			ORF19.3029	EHD3	Predicted 3-hydroxyisobutyryl-CoA hydrolase; mitochondrially localized; Spider biofilm induced
M1 504-667	C7			ORF19.3049		Ortholog(s) have protein kinase activity, role in activation of bipolar cell growth, ascospore wall assembly, protein phosphorylation and cell division site, cytosol, nucleus, prospore membrane localization
M1 504-667	C8			ORF19.3060		OPutative dolichyl-diphosphooligosaccharide-protein glycotransferase; role in protein N-linked glycosylation; Spider biofilm repressed
M1 504-667	C9			ORF19.3066	ENG1	Endo-1,3-beta-glucanase; ortholog of S. cerevisiae Dse4 needed for cell separation; caspofungin, fluconazole repressed; repressed by alpha pheromone in SpiderM medium; flow model biofilm induced; rat catheter biofilm repressed
M1 504-667	C10			ORF19.3105		Putative cytochrome P450 protein; possibly an essential gene, disruptants not obtained by UAU1 method
M1 504-667	C11			ORF19.3108		Putative DNA repair methyltransferase; induced by nitric oxide independent of Yhb1; Spider biofilm induced
M1 504-667	C12			ORF19.3111		Cell surface protein that sequesters zinc from host tissue; enriched at hyphal tips; released extracellularly; binds to host complement regulators; mediates leukocyte adhesion and migration; immunogenic in mouse; produced at ambient pH
M1 504-667	D1			ORF19.3112	ZRT1	Putative zinc transporter; acts with Pra1 in sequestration of zinc from host tissues during infection; hyphal, macrophage-induced; alkaline induced upon adherence to polystyrene; induced in oralpharyngeal candidasis; Spider biofilm induced
M1 504-667	D2			ORF19.3122	ARR3	Ortholog of S. cerevisiae Arr3; arsenite transporter of the plasma membrane required for resistance to arsenic compounds; benomyl-induced; Gcn4-regulated; Hap43-repressed; mutant is viable; Spider biofilm induced
M1 504-667	D3			ORF19.3182	GIS2	Translational activator for mRNAs with internal ribosome entry sites; induced in high iron; repressed by yeast-hypha switch; null exhibits sensitivity to sorbitol, 5-fluorocytosine, and cold temperatures; Spider biofilm repressed
M1 504-667	D4			ORF19.3187	ZNC1	Zn(2)-Cys(6) transcription factor; regulated by Gcn2 and Gcn4; gene located in zinc cluster region of Chromosome 5, near the MTL locus; required for yeast cell adherence to silicone substrate; Spider biofilm induced
M1 504-667	D5			ORF19.3201	MTLA1	Homeodomain protein of the MTLa mating type locus; a1 and alpha2 together repress white-opaque switching and mating (an opaque-specific process); a/alpha mating type may increase virulence by competitive advantage; Spider biofilm induced
M1 504-667	D9			ORF19.3226		Ortholog(s) have role in intracellular sterol transport and extracellular region, fungal-type vacuole lumen localization
M1 504-667	D10			ORF19.3237		Ortholog(s) have cytosol, mitochondrion, nucleus localization
M1 504-667	E1			ORF19.3311	IFD3	Putative aldo/keto reductase; Mig1-regulated
M1 504-667	E2			ORF19.3315	CTA9	Protein required for normal filamentous growth; induced during the mating process; mRNA binds She3; activates transcription in 1-hybrid assay in S. cerevisiae
M1 504-667	E3			ORF19.3330		Predicted GTPase of RHO family; CAAX motif geranylgeranylated; expression in S. cerevisiae causes dominant-negative inhibition of pheromone response
M1 504-667	E4			ORF19.3345	SIZ1	Possible SUMO/Smt3 ligase; Rim101-repressed
M1 504-667	E5			ORF19.3370		Protein similar to ubiquitin C-terminal hydrolase; localizes to cell surface of hyphal cells, but not yeast-form cells; repressed upon high-level peroxide; Hap43p-induced; rat catheter biofilm induced
M1 504-667	E6			ORF19.3384		Putative cell wall protein with C-terminal similarity to Hwp1p; merged with orf19.1327 in Assembly 20
M1 504-667	E7			ORF19.3395		Predicted MFS membrane transporter, member of the drug:proton antiporter (12 spanner) (DHA1) family; induced by nitric oxide, oxidative stress, alpha pheromone; fungal-specific; Hap43-repressed; Spider biofilm induced
M1 504-667	E8			ORF19.3396	HCH1	Ortholog of S. cerevisiae Hch1, a regulator of heat shock protein Hsp90; regulated by Gcn4; induced in response to amino acid starvation (3-aminotriazole treatment); mutants are viable
M1 504-667	E9			ORF19.3404		Protein of unknown function; transcription repressed by fluphenazine treatment
M1 504-667	E10			ORF19.3407	RAD18	Putative transcription factor with zinc finger DNA-binding motif; Hap43p-repressed gene
M1 504-667	E11			ORF19.3412		Putative lipase; fungal-specific (no human or murine homolog); Hap43p-repressed gene
M1 504-667	E12			ORF19.3417	ACF2	Putative endo-1,3-beta-glucanase; fungal-specific (no human or murine homolog)
M1 504-667	F1			ORF19.3418		Ortholog(s) have endoplasmic reticulum, fungal-type vacuole localization
M1 504-667	F2			ORF19.3422	FMP27	Putative mitochondrial protein; mRNA binds She3
M1 504-667	F3			ORF19.3434	TRY5	Zn(II)2Cys6 transcription factor; regulator of yeast form adherence; required for yeast cell adherence to silicone substrate
M1 504-667	F4			ORF19.3438		Ortholog(s) have chaperone binding activity, role in ER-associated ubiquitin-dependent protein catabolic process, protein folding in endoplasmic reticulum, response to unfolded protein and endoplasmic reticulum lumen localization
M1 504-667	F5			ORF19.3449		Ortholog(s) have ubiquitin-protein ligase activity, role in histone catabolic process, histone ubiquitination and cytoplasm, ribosome localization
M1 504-667	F6			ORF19.3453		Ortholog(s) have cellular bud tip, cytoplasm localization
M1 504-667	F7			ORF19.3470		Putative flavodoxin; similar to S. cerevisiae Tyw1, an iron-sulfur protein required for synthesis of wybutosine modified tRNA; predicted Kex2p substrate; Spider biofilm induced
M1 504-667	F8			ORF19.3488		Predicted ORF from Assembly 19; merged with orf19.1985 in Assembly 20
M1 504-667	F10			ORF19.3574	MDJ2	Predicted component of the mitochondrial import motor; involved in protein import into mitochondrial matrix; early-stage flow model biofilm induced
M1 504-667	F11			ORF19.3575	CDC19	Pyruvate kinase at yeast cell surface; Gcn4/Hog1/GlcNAc regulated; Hap43/polystyrene adherence induced; repressed by phagocytosis/farnesol; hyphal growth role; stationary phase enriched; flow model biofilm induced; Spider biofilm represse
M1 504-667	F12			ORF19.3592	JEM1	Functional homolog of S. cerevisiae Jem1p, which acts with Scj1p and Kar2p (BiP) in protein folding and ER-associated degradation of misfolded proteins, and also has a role in karyogamy; has J domain and 4 tetratricopeptide repeats
M1 504-667	G1			ORF19.3615		Protein of unknown function; induced in core caspofungin response; expression upregulated in an ssr1 null mutant; induced by nitric oxide independent of Yhb1p
M1 504-667	G3			ORF19.3665	SET6	Ortholog of S. cerevisiae Set6, a SET domain protein of unknown function; Hap43-induced; rat catheter and Spider biofilm induced
M1 504-667	G4			ORF19.3667		Ortholog(s) have microtubule motor activity, protein homodimerization activity and kinesin complex localization
M1 504-667	G5			ORF19.3680	SEP7	Septin, required for wild-type invasive growth in vitro but not required for virulence in a mouse model of systemic infection; localizes to hyphal septum or bud neck; Asn-rich; aberrant gel mobility; phosphorylated in vitro by Gin4p
M1 504-667	G6			ORF19.3693	PGA5	Putative GPI-anchored beta-1,3-glucanosyltransferase with similarity to the A. fumigatus GEL family; fungal-specific (no human or murine homolog)
M1 504-667	G7			ORF19.3707	YHP3	Nitric oxide dioxygenase; acts in nitric oxide scavenging/detoxification; role in virulence in mouse; transcript activated by NO, macrophage interaction; Hap43, hypha repressed; mRNA binds She3
M1 504-667	G8			ORF19.3710	YHB5	Flavohemoglobin-related protein; not required for normal NO resistance; predicted globin/FAD-binding/NAD(P)-binding domains but lacks some conserved residues of flavohemoglobins; filament induced; rat catheter and Spider biofilm induced
M1 504-667	G9			ORF19.3720		Ortholog(s) have endo-1,4-beta-xylanase activity and SCF ubiquitin ligase complex, cytoplasm localization
M1 504-667	G10			ORF19.3722		Predicted protein of rapamycin resistance; Spider biofilm induced
M1 504-667	G11			ORF19.3736	KAR4	Transcription factor; required for gene regulation in response to pheromones; ortholog of S. cerevisiae Kar4; role in karyogamy; opaque-specific, a-specific; induced by alpha factor
M1 504-667	G12			ORF19.3753	SEF1	Zn2-Cys6 transcription factor; regulates iron uptake; negatively regulated by Sfu1p, positively regulated by Tbf1; promotes virulence in mice; mutants display decreased colonization of mouse kidneys; Spider biofilm induced
M1 504-667	H1			ORF19.3763
M1 504-667	H2			ORF19.3765	RAX2	Plasma membrane protein involved in establishment of bud sites and linear direction of hyphal growth; filament induced, repressed by Rim101, Tup1; Hap43-induced; Spider biofilm induced
M1 504-667	H3			ORF19.3794	CSR1	Transcription factor; role in zinc homeostasis and regulation of Spider biofilm matrix; mutation affects filamentous growth; can suppress S. cerevisiae rok1 mutant inviability; Spider biofilm induced; mutants for abnormal Spider biofilms
M1 504-667	H4			ORF19.3799		Ortholog(s) have role in endoplasmic reticulum tubular network maintenance, nuclear pore complex assembly and Golgi apparatus, cortical endoplasmic reticulum, integral to endoplasmic reticulum membrane, mitochondrion localization
M1 504-667	H5			ORF19.3803	MNN22	Alpha-1,2-mannosyltransferase; required for normal cell wall mannan; regulated by Tsa1, Tsa1B at 37 deg; repressed in core stress response; NO, Hog1 induced; confers sensitivity to cell wall perturbing agents; Spider biofilm repressed
M1 504-667	H6			ORF19.3811		Putative Cis-golgi GTPase-activating protein; required for hyphen growth and virulence; transcript regulated by Nrg1, Mig1, and Tup1
M1 504-667	H7
M1 504-667	H8			ORF19.3829	PHR1	Cell surface glycosidase; may act on cell-wall beta-1,3-glucan prior to beta-1,6-glucan linkage; role in systemic, not vaginal virulence (neutral, not low pH); high pH or filamentation induced; Bcr1-repressed in RPMI a/a biofilm
M1 504-667	H9			ORF19.3839	SAP10	Secreted aspartyl protease; roles in adhesion, virulence (RHE model), cell surface integrity; distinct specificity from Sap9; at cell membrane and wall; GPI-anchored; induced in low iron; Tbf1-activated; Spider biofilm induced
M1 504-667	H10			ORF19.3845	FGR3	Protein lacking an ortholog in S. cerevisiae; transposon mutation affects filamentous growth
M1 504-667	H11			ORF19.3854		Ortholog of S. cerevisiae Sat4; amphotericin B induced; clade-associated gene expression; Spider biofilm induced
M1 504-667	H12			ORF19.3863		Ortholog of C. dubliniensis CD36 : Cd36_31580, C. parapsilosis CDC317 : CPAR2_205000, Debaryomyces hansenii CBS767 : DEHA2G10846g and Pichia stipitis Pignal : PICST_32988
M1 699-829	A1			ORF19.3885		Has domain(s) with predicted N-acetyltransferase activity; highly induced during chlamydospore formation in both C. albicans and C. dubliniensis
M1 699-829	A2			ORF19.3895	CHT2	GPI-linked chitinase; required for normal filamentous growth; repressed in core caspofungin response; fluconazole, Cyr1, Efg1, pH-regulated; mRNA binds She3 and is localized to yeast-form buds and hyphal tips; Spider biofilm repressed
M1 699-829	A3			ORF19.3912	GLN3	GATA transcription factor, involved in regulation of nitrogen starvation-induced filamentous growth; regulates transcription of Mep2 ammonium permease; regulated by Gcn2 and Gcn4; mRNA binds She3; Spider biofilm induced
M1 699-829	A4			ORF19.3928		Putative transcription factor with zinc finger DNA-binding motif
M1 699-829	A5			ORF19.3936	GDE1	Glycerophosphocholine phosphodiesterase; mutation confers hypersensitivity to 5-fluorouracil (5-FU); F-12/CO2 early biofilm induced
M1 699-829	A6			ORF19.3944	GRR1	F-box protein component of the SCF ubiquitin-ligase complex required for cell cycle progression; involved in negative control of pseudohyphal growth; Spider biofilm induced
M1 699-829	A7			ORF19.3966	CRH12	CRH family cell wall protein; transcript regulated by Nrg1 and Tup1; alkaline induced by Rim101; repressed during cell wall regeneration; flow model biofilm induced
M1 699-829	A8			ORF19.3982		Maltase; induced during growth on sucrose; induced by alpha pheromone in SpiderM medium; early-stage flow model biofilm indced
M1 699-829	A10			ORF19.4002	DUN1	Protein similar to S. cerevisiae Dun1p, which is a serine-threonine protein kinase involved in DNA damage cell-cycle checkpoint; induced under Cdc5p depletion
M1 699-829	A11			ORF19.4011		Similar to S. pombe mug180, a predicted esterase/lipase; highly induced during chlamydospore formation in both C. albicans and C. dubliniensis; flow model biofilm induced
M1 699-829	A12			ORF19.4012	PCL5	Putative cyclin for Pho85 kinase; Gcn4-induced; suppresses toxicity of C. albicans Gcn4 overproduction in S. cerevisiae via increased Pho85-dependent phosphorylation and degradation of Gcn4; rat catheter and Spider biofilm induced
M1 699-829	B1			ORF19.4014		Planktonic growth-induced gene
M1 699-829	B2			ORF19.4015	CAG1	heterotrimeric G protein alpha subunit; positive role in mating pheromone response; opaque-enriched transcript; transcript repressed by MTLa1-MTLalpha2; regulated by hemoglobin-responsive Hbr1 via MTL genes; rat catheter biofilm repressed
M1 699-829	B3			ORF19.4035	PGA4	GPI-anchored cell surface protein; beta-1,3-glucanosyltransferase with similarity to the A. fumigatus GEL family; transcript induced in RHE model of oral candidiasis; fluconazol-induced
M1 699-829	B5			ORF19.4041	PEX4	Putative peroxisomal ubiquitin conjugating enzyme; regulated by Sef1, Sfu1, and Hap43; rat catheter biofilm induced; Spider biofilm induced
M1 699-829	B7			ORF19.4084	KIS1	Snf1p complex scaffold protein; similar to S. cerevisiae Gal83p and Sip2p with regions of similarity to Sip1p (ASC and KIS domain); interacts with Snf4p; mutants are hypersensitive to caspofungin and hydrogen peroxide; Hap43p-repressed gene
M1 699-829	B8			ORF19.4089	SGT1	Putative co-chaperone protein with a predicted role in kinetochore assembly; mutation confers hypersensitivity to radicicol; sumoylation target
M1 699-829	B9			ORF19.4135	PRC2	Putative carboxypeptidase; induced by human neutrophils; Spider biofilm induced
M1 699-829	B10
M1 699-829	B11			ORF19.4157	SPS20	Peroxisomal 2,4-dienoyl-CoA reductase; stationary phase enriched protein; Spider biofilm induced
M1 699-829	B12			ORF19.4174		Ortholog(s) have nicotinamide riboside transmembrane transporter activity, role in nicotinamide riboside transport, transmembrane transport and fungal-type vacuole membrane localization
M1 699-829	C1			ORF19.4175	TOK1	Outwardly rectifying, noisily gated potassium channel; modulates sensitivity to human salivary histatin (Hst5); very similar to S. cerevisiae Tok1p; Bcr1-repressed in RPMI a/a biofilms
M1 699-829	C3			ORF19.4183	MUC1	Protein similar to S. cerevisiae Muc1; a cell surface glycoprotein involved in filamentous growth; repressed by benomyl treatment; mutant is viable
M1 699-829	C4			ORF19.4185		Ortholog(s) have phosphoprotein phosphatase activity, thiosulfate sulfurtransferase activity, role in DNA-dependent DNA replication, protein dephosphorylation, regulation of DNA-dependent DNA replication and cytosol, nucleus localization
M1 699-829	C5			ORF19.4188	NMD5	Karyopherin; carrier protein involved in nuclear import of proteins; repressed in core stress response; Hap43-induced; Spider biofilm induced
M1 699-829	C6			ORF19.4193		Ortholog(s) have Arp2/3 complex binding activity, role in actin cortical patch assembly, actin filament debranching, negative regulation of Arp2/3 complex-mediated actin nucleation and actin cortical patch, cytosol, nucleus localization
M1 699-829	C7			ORF19.4195		Ortholog of C. dubliniensis CD36 : Cd36_60540, C. parapsilosis CDC317 : CPAR2_602830, Candida tenuis NRRL Y-1498 : CANTEDRAFT_108530 and Debaryomyces hansenii CBS767 : DEHA2F15532g
M1 699-829	C8			ORF19.4211	FET31	Putative multicopper oxidase; ketoconazole/caspofungimphotericin B repressed; Sef1/Sfu1/Hap43 regulated; reports differ if functional homolog of ScFet3; rat catheter and Spider biofilm induced
M1 699-829	C9			ORF19.4212	FET99	Multicopper oxidase family protein; similar to S. cerevisiae Fet3; does not complement S. cerevisiae fet3 mutant growth under low-iron; iron-repressed; regulated by Tup1, Rim101; flow model biofilm induced; Spider biofilm repressed
M1 699-829	C12			ORF19.4270	MNN13	Predicted alpha-1,3-mannosyltransferase activity with a role in protein glycosylation; regulated by Sef1p-, Sfu1p-, and Hap43p
M1 699-829	D1			ORF19.4284	BUR2	Protein with similarity to S. cerevisiae Bur2p, contains a cyclin domain; not required for wild-type hyphal growth, adherence to buccal epithelial cells, or virulence in mouse systemic infection
M1 699-829	D5			ORF19.4350		Predicted ORF from Assembly 19; merged with orf19.4378 in Assembly 20
M1 699-829	D7			ORF19.4362		Ortholog(s) have role in protein targeting to mitochondrion and mitochondrial outer membrane localization
M1 699-829	D8			ORF19.4376		Protein of unknown function; Spider biofilm induced
M1 699-829	D9			ORF19.4407		Protein of unknown function; Hap43-repressed gene
M1 699-829	D10			ORF19.4412		Ortholog(s) have DNA-directed DNA polymerase activity, deoxycytidyl transferase activity and role in error-free translesion synthesis, error-prone translesion synthesis
M1 699-829	D11			ORF19.4424	PHO100	Putative inducible acid phosphatase; DTT-extractable and observed in culture supernatant in low-phosphate conditions; slight effect on murine virulence; virulence-group-correlated expression; N-glycosylated; F-12/CO2 early biofilm induced
M1 699-829	D12			ORF19.4444	PHO15	4-nitrophenyl phosphatase, possible histone H2A phosphatase; involved in regulation of white-opaque switch; hyphal repressed; induced in core stress response; induced by cadmium stress via Hog1; rat catheter and Spider biofilm repressed
M1 699-829	E1			ORF19.4445		Protein of unknown function; Plc1p-regulated; expression induced early upon infection of reconstituted human epithelium (RHE), while expression of the C. dubliniensis ortholog is not; mutant is viable; Spider biofilm induced
M1 699-829	E2			ORF19.4459		Predicted heme-binding stress-related protein; Tn mutation affects filamentous growth; induced during chlamydospore formation in C. albicans and C. dubliniensis; Spider biofilm induced
M1 699-829	E3			ORF19.4466		Ortholog(s) have palmitoyltransferase activity and role in ascospore formation, cellular response to cadmium ion, detoxification of cadmium ion, protein palmitoylation, protein targeting to membrane
M1 699-829	E4			ORF19.4471		Ortholog(s) have role in protein targeting to vacuole, re-entry into mitotic cell cycle after pheromone arrest and endoplasmic reticulum membrane localization
M1 699-829	E5			ORF19.4474		Ortholog(s) have cytoplasm, nucleus localization
M1 699-829	E6			ORF19.4475	KTR4	Mannosyltransferase; induced during cell wall regeneration; fungal-specific (no human or murine homolog); Bcr1-repressed in RPMI a/a biofilms
M1 699-829	E7			ORF19.4496		Ortholog(s) have role in cellular calcium ion homeostasis and Golgi medial cisterna, cis-Golgi network, endoplasmic reticulum, fungal-type vacuole membrane localization
M1 699-829	E8			ORF19.4524	ZCF24	Predicted Zn(II)2Cys6 transcription factor; caspofungin induced; Hap43-repressed
M1 699-829	E10			ORF19.4566		Protein similar to S. cerevisiae Rot1p, which has roles in cytoskeletal dynamics and cell wall biosynthesis; predicted Kex2p substrate
M1 699-829	E11			ORF19.4569		Ortholog of C. dubliniensis CD36 : Cd36_42100, Debaryomyces hansenii CBS767 : DEHA2C14850g, Pichia stipitis Pignal : PICST_52615 and Spathaspora passalidarum NRRL Y-27907 : SPAPADRAFT_58608
M1 699-829	E12			ORF19.4573	ZCF26	Zn2-Cys6 transcription factor of unknown function; induced by alpha pheromone in SpiderM medium
M1 699-829	F1			ORF19.4593	RGA2	Putative GTPase-activating protein (GAP) for Rho-type GTPase Cdc42; involved in cell signaling pathways controlling cell polarity; induced by low-level peroxide stress; flow model biofilm induced
M1 699-829	F2			ORF19.4603	ARL1	Putative GTPase; mutation confers dose-dependent sensitivity to Brefeldin A
M1 699-829	F3			ORF19.4640	PWP1	Putative rRNA processing protein; Hap43-induced; repressed in core stress response
M1 699-829	F4			ORF19.4649	ZCF27	Putative Zn(II)2Cys6 transcription factor
M1 699-829	F5			ORF19.4655	OPT6	Putative oligopeptide transporter; fungal-specific (no human or murine homolog); expression of OPT6, OPT7, or OPT8 does not suppress defect of mutant lacking Opt1p, Opt2p, and Opt3p; alleles are nonidentical
M1 699-829	F6			ORF19.4658		RING finger and CHY zinc finger domain-containing protein; mutant are viable
M1 699-829	F8			ORF19.4678		Predicted triglyceride lipase; Spider biofilm induced
M1 699-829	F9			ORF19.4707		Putative secreted acid sphingomyelin phosphodiesterase; possible Kex2p substrate
M1 699-829	F10			ORF19.4720	CTR2	Putative low-affinity copper transporter of the vacuolar membrane; induced by nitric oxide; clade-associated gene expression; rat catheter and flow model biofilm induced
M1 699-829	F12			ORF19.4738		Ortholog(s) have role in protein folding in endoplasmic reticulum and integral to endoplasmic reticulum membrane localization
M1 699-829	G1			ORF19.4744		Putative phosphatidylinositol 3-phosphate (PI3P) phosphatase; repressed by alpha pheromone in SpiderM medium
M1 699-829	G2			ORF19.4755	KEX2	Subtilisin-like protease (proprotein convertase); processes aspartyl proteinase Sap2; required for hyphal growth and wild-type virulence in mice; functional homolog of S. cerevisiae Kex2, which processes alpha-factor; Tup1-repressed
M1 699-829	G3			ORF19.4765	PGA6	GPI-anchored cell wall adhesin-like protein; induced by high iron; upregulated upon Als2 depletion; mRNA binds She3 and is localized to hyphal tips; Spider biofilm repressed
M1 699-829	G4			ORF19.4771	MNN47?	Protein of unknown function; Spider biofilm induced
M1 699-829	G5			ORF19.4772	SHO1/SSU81	Predicted adaptor protein involved in activation of MAP kinase-dependent signaling pathways; links response to oxidative stress to morphogenesis and cell wall biosynthesis; caspofungin repressed
M1 699-829	G6			ORF19.4785	PTC1	Putative protein phosphatase of the Type 2C-related family (serine/threonine-specific), similar to S. cerevisiae Ptc1p; mutant shows virulence defect
M1 699-829	G7			ORF19.4805		Putative membrane protein; induced by alpha pheromone in SpiderM medium; Hap4-induced gene; Spider biofilm induced
M1 699-829	G8			ORF19.4843		Putative iron/copper reductas; involved in iron homeostasis; rat catheter and Spider biofilm induced
M1 699-829	G10			ORF19.4845	TVP18	Putative integral membrane protein; fluconazole-induced
M1 699-829	G11			ORF19.4859		redicted ORF from Assembly 19; merged with orf19.4858 in Assembly 20
M1 699-829	H1			ORF19.4869	SFU1	GATA-type transcription factor; regulator of iron-responsive genes; represses iron utilization genes if iron is present; Hap43-repressed; promotes gastrointestinal commensalism in mice; Spider biofilm induced
M1 699-829	H2			ORF19.4890	CLA4	Ste20p family Ser/Thr kinase required for wild-type filamentous growth, organ colonization and virulence in mouse systemic infection; role in chlamydospore formation; functional homolog of S. cerevisiae Cla4p; mutant caspofungin sensitive
M1 699-829	H3			ORF19.4905		Putative MFS transporter; Hap43p-induced gene; also regulated by regulated by Sef1p and Sfu1p; repressed in a ssr1 null mutant
M1 699-829	H4			ORF19.4916		Protein of unknown function; induced by alpha pheromone in SpiderM medium
M1 699-829	H6			ORF19.4972		Putative transcription factor with zinc finger DNA-binding motif
M1 699-829	H9			ORF19.4984		Pseudogene; has lysine motifs associated with chitin binding
M1 699-829	H10			ORF19.5001	CUP2	Putative copper-binding transcription factor; required for normal resistance to copper; activates transcription of metallothionein genes; Hap43-repressed; Spider biofilm induced
M1 699-829	H12			ORF19.5020		Protein of unknown function; Hap43-induced; Spider biofilm induced
Nobile 831-1009	A1			ORF19.5068	IRE1	Putative protein kinase; role in cell wall regulation; mutant is hypersensitive to caspofungin; Spider biofilm induced
Nobile 831-1009	A2			ORF19.5138	IFA21	IPF family A protein; mutants are viable; Spider biofilm induced
Nobile 831-1009	A3			ORF19.5170	ENA21	Predicted P-type ATPase sodium pump; Gcn4p-regulated; flucytosine, amphotericin B, or ketoconazole-induced; osmotic stress-induced; overlaps orf19.5170.1, which is annotated as a blocked reading frame; Spider biofilm induced
Nobile 831-1009	A4			ORF19.5178	ERG5	Putative C-22 sterol desaturase; fungal C-22 sterol desaturases are cytochrome P450 enzymes of ergosterol biosynthesis, catalyze formation of the C-22(23) double bond in the sterol side chain; transposon mutation affects filamentous growth
Nobile 831-1009	A5			ORF19.5181	NIK1	Histidine kinase involved in a two-component signaling pathway that regulates cell wall biosynthesis; required for wild-type virulence in mouse systemic infection but not for wild-type growth or drug sensitivity/resistance; 9 HAMP domains
Nobile 831-1009	A7			ORF19.5207		Predicted diphthamide biosynthesis protein; Spider biofilm induced
Nobile 831-1009	A8			ORF19.5224	PKH2	Putative serine/threonine protein kinase; predicted role in sphingolipid-mediated signaling pathway that controls endocytosis; mRNA binds She3 and is localized to hyphal tips
Nobile 831-1009	A10			ORF19.5247		Ortholog(s) have cytoplasm localization
Nobile 831-1009	A11			ORF19.5251	ZCF30	Predicted Zn(II)2Cys6 transcription factor; mutants are viable; repressed by fluphenazine; Spider biofilm induced
Nobile 831-1009	A12			ORF19.5285	PST3	Putative flavodoxin; YNB biofilm induced; stationary phase enriched protein; rat catheter and Spider biofilm repressed
Nobile 831-1009	B1			ORF19.5286	YCP4	Putative flavodoxin; flow model, rat catheter and Spider biofilm repressed
Nobile 831-1009	B2			ORF19.5291		Ortholog(s) have role in phospholipid biosynthetic process and endoplasmic reticulum localization
Nobile 831-1009	B5			ORF19.5334	ZSF1	Ortholog od S. cerevisiae Tis11, a mRNA-binding protein; transcription regulated by yeast-hyphal switch; flow model biofilm induced; Spider biofilm repressed
Nobile 831-1009	B6			ORF19.5338	GAL4	Zn(II)2Cys6 transcription factor; involved in control of glycolysis; ortholog of S. cerevisiae Gal4, but not involved in regulation of galactose utilization genes; caspofungin repressed; Spider biofilm repressed
Nobile 831-1009	B7			ORF19.5342		Ortholog(s) have cytosol, extracellular region, fungal-type vacuole, nucleus localization
Nobile 831-1009	B8			ORF19.5399	IFF11	Secreted protein required for normal cell wall structure and for virulence; member of the IFF family; Hap43p-repressed gene
Nobile 831-1009	B9			ORF19.5401		Putative adhesin-like cell wall mannoprotein; repressed during the mating process; mutation confers hypersensitivity to toxic ergosterol analog; decreased transcription is observed upon fluphenazine treatment
Nobile 831-1009	B10			ORF19.5406		Predicted plasma membrane associated protein phosphatase; required for normal filamentous growth; mRNA binds She3 and is localized to hyphal tips (1)
Nobile 831-1009	B12			ORF19.5477		Putative sulfite reductase; greater mRNA abundance observed in cyr1 or efg1 homozygous null mutant hyphae; merged with orf19.4099 in Assembly 20
Nobile 831-1009	C1			ORF19.5485	MEC3	Putative DNA damage and meiotic pachytene checkpoint protein; increased transcription is observed upon benomyl treatment
Nobile 831-1009	C2			ORF19.5542	SAP6	Biofilm-specific aspartyl protease; expressed during hyphal growth, oral carriage, infection; virulence role affecte by URA3; N-glycosylated; rat catheter biofilm induced
Nobile 831-1009	C3			ORF19.5555		Ortholog of C. dubliniensis CD36 : Cd36_63300, Candida tropicalis MYA-3404 : CTRG_05769 and Candida albicans WO-1 : CAWG_05077
Nobile 831-1009	C5			ORF19.5585	SAP5	Biofilm-specific aspartyl protease; virulence role effected by URA3; expressed during infection; mRNA localized to hyphal tip via She3; rat catheter and Spider biofilm induced
Nobile 831-1009	C6			ORF19.5588	PGA60	Putative GPI-anchored adhesin-like protein; hyphal-induced expression
Nobile 831-1009	C7			ORF19.5593		Putative cell wall mannoprotein; repressed during the mating process; merged with orf19.5401 into orf19.5404.1; Spider biofilm induced
Nobile 831-1009	C8			ORF19.5600		Putative mitochondrial, half-size MDR-subfamily ABC transporter
Nobile 831-1009	C9			ORF19.5634	FRP1	Ferric reductase; alkaline-induced by Rim101; iron-chelation-induced by CCAAT-binding factor; fluconazole-repressed; ciclopirox-, hypoxia-, Hap43-induced; colony morphology-related regulation by Ssn6; Spider and flow model biofilm induced
Nobile 831-1009	C10			ORF19.5643	ECM7	Protein involved in control of calcium homeostasis and oxidative stress response; mutants show defects in hyphal growth
Nobile 831-1009	C12			ORF19.5651		Ortholog(s) have histone demethylase activity (H3-dimethyl-K4 specific), histone demethylase activity (H3-trimethyl-K4 specific) activity
Nobile 831-1009	D1			ORF19.5661		Protein phosphatase, type 2C; has S/T phosphatase activity, Mn2+/Mg2+ dependent; predicted membrane-spanning segment and mitochondrion-targeting signal
Nobile 831-1009	D3			ORF19.5673	OPT7	Putative oligopeptide transporter; possibly transports GSH or related compounds; Hog1-induced; expression of OPT6, -7, or -8 does not suppress defect of mutant lacking OPT1-3; Hap43-repressed; F-12/CO2 early biofilm induced
Nobile 831-1009	D4			ORF19.5714	SAP1	Secreted aspartyl proteinase; acts in utilization of protein as nitrogen source; assessment of virulence role complicated by URA3 effects; regulated by growth phase, alpha-pheromone; produced by opaque cells
Nobile 831-1009	D5			ORF19.5729	FGR17	Putative DNA-binding transcription factor; has zinc cluster DNA-binding motif; lacks an ortholog in S. cerevisiae; transposon mutation affects filamentous growth; Hap43p-repressed gene
Nobile 831-1009	D6			ORF19.5736	ALS5	ALS family adhesin; highly variable; expression in S. cerevisiae causes adhesion to human epithelium, endothelium or ECM, endothelial invasiveness by endocytosis and, at high abundance, ECM-induced aggregation; can form amyloid fibrils
Nobile 831-1009	D7			ORF19.5759	SNQ2	Protein similar to S. cerevisiae Snq2p transporter; member of PDR subfamily of ABC family; transposon mutation affects filamentation; benomyl-induced transcription; detected at yeast-form cell plasma membrane by mass spec
Nobile 831-1009	D8			ORF19.5760	IHD1	GPI-anchored protein; alkaline, hypha-induced; regulated by Nrg1, Rfg1, Tup1 and Tsa1, Tsa1B in minimal media at 37; oralpharyngeal candidasis induced ; Spider biofilm induced; regulated in Spider biofilms by Tec1, Efg1, Ndt80, Rob1, Brg1
Nobile 831-1009	D10			ORF19.5782		Ortholog(s) have mitochondrion localization
Nobile 831-1009	D11			ORF19.5813		Putative adhesin-like protein; upregulated during growth in the mouse cecum; flow model, rat catheter and Spider biofilm induced
Nobile 831-1009	D12			ORF19.5848		RING-type zinc finger protein; upregulated during oral infection; mutants have reduced ability to damage oral epithelial cells; Spider and flow model biofilm induced
Nobile 831-1009	E1			ORF19.5851	STE13	Putative pheromone-processing dipeptidyl aminopeptidase; possible Kex2 substrate; transposon mutation affects filamentous growth; induced by low nitrogen, germ tube formation; flow model biofilm repressed
Nobile 831-1009	E2			ORF19.5855	MBP1	Putative component of the MBF transcription complex involved in G1/S cell-cycle progression; non-periodic mRNA expression; predicted, conserved MBF binding sites upstream of G1/S-regulated genes
Nobile 831-1009	E3			ORF19.5874		Ortholog of C. dubliniensis CD36 : Cd36_84250, C. parapsilosis CDC317 : CPAR2_806160, Candida tenuis NRRL Y-1498 : CANTEDRAFT_137075 and Debaryomyces hansenii CBS767 : DEHA2F11462g
Nobile 831-1009	E4			ORF19.5892		Ortholog of S. cerevisiae Hul4; similar to hect domain E3 ubiquitin-protein ligases; Hap43-repressed gene
Nobile 831-1009	E5			ORF19.5903	RAX1	Protein with a predicted role in bud site selection; hypha-induced expression; Spider biofilm induced
Nobile 831-1009	E6			ORF19.5915	DUR35	Putative urea transporter
Nobile 831-1009	E7			ORF19.5940	ZCF32	Predicted Zn(II)2Cys6 transcription factor; possibly an essential gene, disruptants not obtained by UAU1 method; Hap43-repressed
Nobile 831-1009	E8			ORF19.5942		Zinc finger protein orthologous to S. cerevisiae Itt1; repressed by adherence to polystyrene; Spider biofilm induced
Nobile 831-1009	E9			ORF19.5968	RDI1	Putative rho GDP dissociation inhibitor; transposon mutation affects filamentous growth; farnesol, filament-induced; regulated by Nrg1, Tup1; protein levels low in stationary phase yeast
Nobile 831-1009	E10			ORF19.5975	TRY4	C2H2 transcription factor; fluconazole-repressed; induced in ssr1 mutant; required for yeast cell adherence to silicone substrate; Spider biofilm induced
Nobile 831-1009	E11			ORF19.5992	WOR2	Zn(II)2Cys6 transcription factor; regulator of white-opaque switching; required for maintenance of opaque state; Hap43-induced
Nobile 831-1009	F1			ORF19.6001	SAP3	Secreted aspartyl proteinase, acts in utilization of protein as nitrogen source; assessment of virulence role complicated by URA3 effects; regulated by growth phase; produced by opaque phase cells; alpha-pheromone repressed
Nobile 831-1009	F2			ORF19.6011	SIN3	Protein similar to S. cerevisiae Sin3p (transcriptional corepressor involved in histone deacetylase recruitment); has paired amphipathic helix PAH1 domain; interacts with ScOpi1p, not CaOpi1p; transposon mutation affects filamentous growth
Nobile 831-1009	F3			ORF19.6018	LRO1	Acyltransferase that catalyzes diacylglycerol esterification of phospholipids; role in lipid storage, triglyceride biosynthesis; flow model biofilm repressed
Nobile 831-1009	F4			ORF19.6038	UGA32	Predicted Zn(II)2Cys6 transcription factor; has similarity to S. cerevisiae Uga3, a transcription factor involved in the regulation of gamma-aminobutyrate metabolism genes; rat catheter biofilm induced
Nobile 831-1009	F5			ORF19.6053	CIS2	Putative role in regulation of biogenesis of the cell wall; upregulated in biofilm; Gcn4p-regulated
Nobile 831-1009	F6			ORF19.6124	ACE2	Transcription factor; similar to S. cerevisiae Ace2 and Swi5; regulates morphogenesis, cell separation, adherence, virulence in a mice; mutant is hyperfilamentous; rat catheter and Spider biofilm induced
Nobile 831-1009	F7			ORF19.6182	MRR2	Zn(II)2Cys6 transcription factor involved in regulation of multidrug resistance via control of CDR1 expression; mutants display decreased colonization of mouse kidneys; required for yeast cell adherence to silicone substrate
Nobile 831-1009	F8			ORF19.6202	RBT4	Pry family protein; required for virulence in mouse systemic/rabbit corneal infections; not filamentation; mRNA binds She3, is localized to hyphal tips; Hap43-induced; in both yeast and hyphal culture supernatants; Spider biofilm induced
Nobile 831-1009	F9			ORF19.6219		Ortholog of C. dubliniensis CD36 : Cd36_06470, C. parapsilosis CDC317 : CPAR2_208960, Candida tenuis NRRL Y-1498 : CANTEDRAFT_114040 and Pichia stipitis Pignal : PICST_51125
Nobile 831-1009	F10			ORF19.6232	NPR1	Predicted serine/threonine protein kinase, involved in regulation of ammonium transport; induced in core stress response; Hap43p-repressed gene
Nobile 831-1009	F11			ORF19.6245		Protein of unknown function; regulated by osmotic stress via Hog1 and oxidative stress (Hog1- and Cap1-independent); induced by alpha pheromone in SpiderM medium; Spider biofilm induced
Nobile 831-1009	G1			ORF19.6313	MNT4	Predicted alpha-1,3-mannosyltransferase with a role in protein glycosylation; induced in low iron
Nobile 831-1009	G2			ORF19.6318		Ortholog(s) have endoplasmic reticulum, mitochondrion localization
Nobile 831-1009	G3			ORF19.6324	VID27	Protein similar to S. cerevisiae Vid27p; transposon mutation affects filamentous growth; mutation confers hypersensitivity to toxic ergosterol analog; fungal-specific (no human or murine homolog)
Nobile 831-1009	G4			ORF19.6348		Predicted cysteine proteinase domain; mutants are viable
Nobile 831-1009	G5			ORF19.6358		Ortholog(s) have protein homodimerization activity, ubiquitin-protein ligase activity and role in free ubiquitin chain polymerization, postreplication repair, protein K63-linked ubiquitination
Nobile 831-1009	G6			ORF19.6365	PTP1	Phosphotyrosine-specific protein phosphatase; rat catheter biofilm induced
Nobile 831-1009	G7			ORF19.6376	PTC5	Mitochondrial protein phosphatase of the Type 2C-related family (serine/threonine-specific), involved in drug response and cadmium tolerance
Nobile 831-1009	G8			ORF19.6411		Protein similar to S. cerevisiae Vac14p; a protein involved in regulated synthesis of PtdIns(3,5)P(2); transposon mutation affects filamentous growth
Nobile 831-1009	G9			ORF19.6420	PGA13	GPI-anchored cell wall protein involved in cell wall synthesis; required for normal cell surface properties; induced in oralpharyngeal candidasis; Spider biofilm induced; Bcr1-repressed in RPMI a/a biofilms
Nobile 831-1009	G11			ORF19.6481	YPS7	Putative aspartic-type endopeptidase with limited ability to degrade alpha pheromone; mutants show increased sensitivity to alpha pheromone
Nobile 831-1009	G12			ORF19.6502		Short-chain dehydrogenase/reductase; upregulation correlates with clinical development of fluconazole resistance
Nobile 831-1009	H1			ORF19.6506		Ortholog(s) have role in histone deacetylation, negative regulation of antisense RNA transcription, regulation of DNA-dependent DNA replication initiation, transcription elongation from RNA polymerase II promoter
Nobile 831-1009	H2			ORF19.6514	CUP9	Transcription factor; represses SOK1 expression in response to farnesol inhibition; yeast-hypha switch repressed; ketoconazole-induced; Plc1-regulated; colony morphology-related Ssn6 regulation; Spider, flow model biofilm induced
Nobile 831-1009	H3			ORF19.6526		Similar to bacterial DnaJ; transcript upregulated in low iron; flow model biofilm induced; Spider biofilm induced
Nobile 831-1009	H4			ORF19.6530		Membrane-localized protein of unknown function; possibly secreted; fluconazole-induced
Nobile 831-1009	H5			ORF19.6553		Predicted membrane transporter; vesicular neurotransmitter (VNT) family, major facilitator superfamily (MFS); repressed in core caspofungin response; induced in oralpharyngeal candidasis; Spider biofilm induced
Nobile 831-1009	H6			ORF19.6578		Predicted membrane transporter, member of the aromatic acid:proton symporter (AAHS) family, major facilitator superfamily (MFS)
Nobile 831-1009	H7			ORF19.6592		Protein of unknown function; mRNA binds She3
Nobile 831-1009	H8			ORF19.6606		Ortholog of C. parapsilosis CDC317 : CPAR2_201040, Candida tenuis NRRL Y-1498 : CANTEDRAFT_112677, Debaryomyces hansenii CBS767 : DEHA2E02420g and Pichia stipitis Pignal : PICST_37559
Nobile 831-1009	H9			ORF19.6653	MTG2	Putative Obg family GTPase member; peripheral protein of the mitochondrial inner membrane; associates with the large ribosomal subunit; required for mitochondrial translation; rat catheter biofilm repressed
Nobile 831-1009	H10			ORF19.6654		Predicted membrane transporter, member of the L-amino acid transporter-3 (LAT3) family, major facilitator superfamily (MFS)
Nobile 831-1009	H11			ORF19.6660		Protein of unknown function; mRNA binds to She3; Hap43-repressed; rat catheter and flow model biofilm induced
Nobile 831-1009	H12			ORF19.6678		Protein of unknown function; Hap43-repressed gene
Nobile 1010-1148	A1			ORF19.6680	FGR27	Zn(II)2Cys6 transcription factor; transposon mutation affects filamentous growth; required for yeast cell adherence to silicone substrate; Spider biofilm induced
Nobile 1010-1148	A2			ORF19.6681		Protein of unknown function; Spider biofilm induced
Nobile 1010-1148	A3			ORF19.6693		Ortholog(s) have cytosol, nucleus localization
Nobile 1010-1148	A4			ORF19.6720		P-Loop domain-containing protein of unknown function; transposon mutation affects filamentous growth; Spider biofilm induced
Nobile 1010-1148	A6			ORF19.6738	MNN9	Member of Mnn9 family of mannosyltransferases; ortholog of S. cerevisiae Van1p; fungal-specific (no human or murine homolog)
Nobile 1010-1148	A8			ORF19.6772		Predicted ORF from Assembly 19; merged with orf19.6773 in Assembly 20
Nobile 1010-1148	A9			ORF19.6784		Putative plasma membrane protein; predicted role in cell wall integrity; regulated by Nrg1, Tup1; induced during chlamydospore formation in both C. albicans and C. dubliniensis
Nobile 1010-1148	A10			ORF19.6802		Ortholog(s) have palmitoyltransferase activity, role in protein palmitoylation, vacuole fusion, non-autophagic and Golgi apparatus, endoplasmic reticulum, fungal-type vacuole membrane localization
Nobile 1010-1148	A11			ORF19.6817	FCR1	Transcription factor; repressor of fluconazole/ketoconazole/brefeldin A resistance; Tn mutation enhances filamentation; partially rescues S. cerevisiae pdr1 pdr3 fluconazole sensitivity; rat catheter biofilm induced/Spider biofilm repressed
Nobile 1010-1148	A12			ORF19.6838		Putative protein of unknown function, transcript upregulated in clinical isolates from HIV+ patients with oral candidiasis; Spider biofilm induced
Nobile 1010-1148	B1			ORF19.6842	TUS1	Putative guanine nucleotide exchange factor; induced by Mnl1 under weak acid stress; Spider biofilm induced
Nobile 1010-1148	B2			ORF19.6874	GPD2	Surface protein similar to glycerol 3-P dehydrogenase; binds host Factor H, FHL-1, plasminogen; regulated by Ssn6, Nrg1, Efg1; induced by cell wall regeneration, macrophage/pseudohyphal growth, core stress response; Spider biofilm induced
Nobile 1010-1148	B3			ORF19.6927	PEP8	Protein similar to S. cerevisiae Pep8p, which is involved in retrograde transport; transposon mutation affects filamentous growth
Nobile 1010-1148	B4			ORF19.6928	SAP9	Secreted aspartyl protease; roles in adhesion, cell surface integrity; induced by antifungal drugs, stationary phase, or in white-phase cells; farnesol-downregulated in biofilm; autocatalytic processing; GPI-anchor; Spider biofilm induced
Nobile 1010-1148	B5			ORF19.6948	CCC1	Manganese transporter; required for normal filamentous growth; mRNA binds She3, localized to hyphal tips; repressed by NO, alkaline pH; colony morphology-related regulation by Ssn6; regulated by Sef1, Sfu1, Hap43; Spider biofilm induced
Nobile 1010-1148	B6			ORF19.6951		Ortholog(s) have sphinganine-1-phosphate aldolase activity and role in calcium-mediated signaling, cellular response to starvation, sphingolipid metabolic process
Nobile 1010-1148	B7			ORF19.6980		Has domain(s) with predicted ATP binding, protein tyrosine kinase activity and role in protein phosphorylation
Nobile 1010-1148	B8			ORF19.6985	TEA1	Putative transcription factor with zinc cluster DNA-binding motif; has similarity to S. cerevisiae Tea1p; Hap43p-repressed gene
Nobile 1010-1148	B9			ORF19.6990		Putative peptidyl-prolyl cis-trans isomerase; predicted endoplasmic reticulum (ER) localization
Nobile 1010-1148	B11			ORF19.7017		Putative homeodomain-containing transcription factor; transcriptional repressor; periodic mRNA expression, peak at cell-cycle G1/S phase
Nobile 1010-1148	C1			ORF19.7023		Ortholog of S. cerevisiae Ioc4, a protein that influences gene expression through chromatin remodeling; oxidative stress-induced via Cap1
Nobile 1010-1148	C2			ORF19.7033
Nobile 1010-1148	C3			ORF19.7049
Nobile 1010-1148	C4			ORF19.7071		Protein similar to phosphate transporters; transposon mutation affects filamentous growth; expression is regulated upon white-opaque switching
Nobile 1010-1148	C5			ORF19.7086		Ortholog(s) have protein transporter activity, role in transcription factor import into nucleus and cytosol, nuclear envelope localization
Nobile 1010-1148	C6
Nobile 1010-1148	C7			ORF19.7096		Ortholog(s) have fungal-type vacuole membrane, mitochondrion localization
Nobile 1010-1148	C8			ORF19.7098		Putative protein of unknown function; Hap43-repressed; repressed by nitric oxide; Spider biofilm induced
Nobile 1010-1148	C9			ORF19.7105		Protein involved in regulation of pheromone-mediated mating; repressed by A1p and Alpha2p in white-phase cells; null mutant shows no pheromone response in opaque cells; overexpression causes enhanced pheromone response and cell cycle arrest
Nobile 1010-1148	C10			ORF19.7112	FRP2	Putative ferric reductase; alkaline induced by Rim101; fluconazole-downregulated; upregulated in the presence of human neutrophils; possibly adherence-induced; regulated by Sef1, Sfu1, and Hap43
Nobile 1010-1148	C11			ORF19.7115	SAC7	Putative GTPase activating protein (GAP) for Rho1; repressed upon adherence to polystyrene; macrophage/pseudohyphal-repressed; transcript is upregulated in RHE model of oral candidiasis and in clinical oral candidiasis
Nobile 1010-1148	D2			ORF19.7196		Putative vacuolar protease; upregulated in the presence of human neutrophils; Spider biofilm induced
Nobile 1010-1148	D3			ORF19.7206	OCA6	Putative protein phosphatase of the PTP family (tyrosine-specific), similar to S. cerevisiae Oca6p; mutant shows virulence defect
Nobile 1010-1148	D5			ORF19.7214		Glucan 1,3-beta-glucosidase; regulated by Nrg1, Tup1 and possibly Tac1; induced by NO and during cell wall regeneration; stationary phase enriched; possibly essential (UAU1 method); F-12/CO2 early biofilm induced; flow biofilm repressed
Nobile 1010-1148	D6			ORF19.7218	RBE1	Pry family cell wall protein; Rim101, Efg1, Ssn6, alkaline repressed; O-glycosylation; no GPI anchor predicted; ketoconazol induced; regulated by Sef1, Sfu1, Hap4; flow model biofilm induced; rat catheter and Spider biofilm repressed
Nobile 1010-1148	D8			ORF19.7224		Ortholog(s) have ubiquitin-protein ligase activity and role in histone catabolic process, histone ubiquitination
Nobile 1010-1148	D9			ORF19.7228		Possible Golgi membrane protein; transcript positively regulated by Tbf1; mRNA binds She3
Nobile 1010-1148	D11			ORF19.7281	PDK2	Putative pyruvate dehydrogenase kinase; mutation confers hypersensitivity to amphotericin B
Nobile 1010-1148	E1			ORF19.7304		Protein of unknown function; Hap43-induced; transcript induced early in infection of reconstituted human epithelium, while expression of the C. dubliniensis ortholog is not upregulated; mutants are viable; rat catheter biofilm repressed
Nobile 1010-1148	E2			ORF19.7305		Ortholog of C. dubliniensis CD36 : Cd36_34510, Candida tropicalis MYA-3404 : CTRG_05938 and Candida albicans WO-1 : CAWG_02183
Nobile 1010-1148	E3			ORF19.7310		Protein with a role in directing meiotic recombination events to homologous chromatids; induced by ciclopirox olamine; positively regulated by Sfu1; Hog1, fluconazole-repressed; Hap43-induced; Spider biofilm induced
Nobile 1010-1148	E4			ORF19.7313	SSU1	Protein similar to S. cerevisiae Ssu1 sulfite transport protein; Tn mutation affects filamentous growth; regulated by Gcn2 and Gcn4; induced by nitric oxide; Hap43-repressed; Spider and flow model biofilm induced
Nobile 1010-1148	E5			ORF19.7318		Putative transcription factor with zinc cluster DNA-binding motif; merged with orf19.7317 in Assembly 20
Nobile 1010-1148	E6			ORF19.7320	LIP7	Probable lipase, part of a gene family whose members are differentially expressed during infection; lacks a signal sequence for secretion, unlike other family members; may have a role in nutrition or in creating an acidic microenvironment
Nobile 1010-1148	E7			ORF19.7328		Protein with a Staphylococcal nuclease domain; transcript regulated by Mig1 and Tup1; flow model and Spider biofilm repressed
Nobile 1010-1148	E8			ORF19.7329		Ortholog(s) have ubiquitin-protein ligase activity
Nobile 1010-1148	E9			ORF19.7330		Protein with a predicted heme oxygenase domain; Spider biofilm induced
Nobile 1010-1148	E10			ORF19.7342	AXL1	Putative endoprotease; induced by alpha factor; transcript is upregulated in an RHE model of oral candidiasis and in clinical isolates from HIV+ patients with oral candidiasis
Nobile 1010-1148	E11			ORF19.7347		Ortholog(s) have ubiquitin-protein ligase activity, role in ER-associated ubiquitin-dependent protein catabolic process and endoplasmic reticulum membrane localization
Nobile 1010-1148	E12			ORF19.7349	CHS4	Activator of Chs3p chitin synthase; required for wild-type wall chitin content, but not for hyphal growth; mutant resistant to Calcofluor white; prenylation and 2 transmembrane segments predicted; functional homolog of S. cerevisiae Chs4p
Nobile 1010-1148	F1			ORF19.7353		Ortholog(s) have plus-end-directed microtubule motor activity, tubulin-dependent ATPase activity
Nobile 1010-1148	F2			ORF19.7359	CRZ1	Calcineurin-regulated C2H2 transcription factor; role in maintenance of membrane integrity, azole tolerance; not required for mouse virulence; repressed by low iron; regulates Ca++ influx during alkaline pH response; Spider biofilm induced
Nobile 1010-1148	F3			ORF19.7370		Possible G-protein coupled receptor; vacuolar membrane transporter for cationic amino acids; PQ-loop motif; rat catheter and Spider biofilm induced
Nobile 1010-1148	F4			ORF19.7374	CTA4	Zn(II)2Cys6 transcription factor; induced by nitric oxide; induced by Mnl1 under weak acid stress; repressed upon adherence to polystyrene; Hap43-repressed; Spider biofilm induced
Nobile 1010-1148	F8			ORF19.7397		Ortholog(s) have sequence-specific DNA binding activity and cytoplasm, nucleus, spindle localization
Nobile 1010-1148	F9
Nobile 1010-1148	F10			ORF19.7472	IFF4	Adhesin-like cell surface protein; putative GPI-anchor; null mutant germ tubes show decreased adhesion to plastic substrate; mutants are viable; Hap43-repressed gene
Nobile 1010-1148	F11			ORF19.7475	PHO81	Protein involved in regulation of hyphal development; required for response to farnesoic acid; possibly adherence-induced
Nobile 1010-1148	F12			ORF19.7497		Ortholog(s) have ubiquitin-protein ligase activity, role in protein ubiquitination involved in ubiquitin-dependent protein catabolic process and Cul3-RING ubiquitin ligase complex, cytoplasm, nucleus localization
Nobile 1010-1148	G1			ORF19.7503	CDA2	Putative chitin deacetylase; transcription is positively regulated by Tbf1p
Nobile 1010-1148	G2			ORF19.7510	KIN2	Protein with similarity to S. cerevisiae Kin2p, transcription is positively regulated by Tbf1
Nobile 1010-1148	G3			ORF19.7523	MKC1	MAP kinase; role in biofilm formation, contact-induced invasive filamentation, systemic virulence in mouse, cell wall structure/maintenance, caspofungin response; phosphorylated on surface contact, membrane perturbation, or cell wall stress
Nobile 1010-1148	G4			ORF19.7554		Transporter; similar to the Sit1 siderophore transporter; induced by nitric oxide independent of Yhb1; repressed during chlamydospore formation in C. albicans and C. dubliniensis; rat catheter biofilm repressed
Nobile 1010-1148	G5			ORF19.7574		Ortholog(s) have ubiquitin ligase complex localization
Nobile 1010-1148	G6			ORF19.7610	PTP3	Putative protein tyrosine phosphatase; hypha induced; alkaline induced; regulated by Efg1, Ras1, cAMP pathways; mutants are viable; Spider biofilm induced; rat catheter biofilm repressed; flow model biofilm repressed
Nobile 1010-1148	G7			ORF19.7668	MAL2	Alpha-glucosidase; hydrolyzes sucrose for sucrose utilization; transcript regulated by Suc1, induced by maltose, repressed by glucose; Tn mutation affects filamentous growth; upregulated in RHE model; rat catheter and Spider biofilm induced
Nobile 1010-1148	G10			ORF19.8650	IFD6	Aldo-keto reductase; similar to aryl alcohol dehydrogenases; protein increase correlates with MDR1 overexpression (not CDR1 or CDR2) in fluconazole-resistant clinical isolates; farnesol regulated; possibly essential; Spider biofilm induced
Nobile 1010-1148	G11			ORF19.8979
Nobile 1010-1148	G12			ORF19.9111		Putative vacuolar transporter; Hap43-induced; required for normal filamentous growth; mRNA binds She3 and is localized to hyphal tips
Nobile 1010-1148	H3			ORF19.10507	XOG1	Exo-1,3-beta-glucanase; 5 glycosyl hydrolase family member; affects sensitivity to chitin and glucan synthesis inhibitors; not required for yeast-to-hypha transition or for virulence in mice; Hap43-induced; Spider biofilm induced
Nobile 1010-1148	H4			ORF19.10711	PIKALPHA	Putative phosphatidylinositol kinase; non-sex gene located within the MTLalpha mating-type-like locus
Nobile 1010-1148	H5			ORF19.11256	PPG1	Protein phosphatase of the Type 2A-related family (serine/threonine-specific) involved in control of filamentous growth and virulence
Nobile 1010-1148	H7			ORF19.11270	FGR10	Putative asparaginase; lacks ortholog in S. cerevisiae; transposon mutation affects filamentous growth; Spider biofilm induced
Nobile 1010-1148	H8			ORF19.11726	ZCF22	Predicted Zn(II)2Cys6 transcription factor
Nobile 1010-1148	H9			ORF19.11882	PGA49	Putative GPI-anchored protein
Nobile 1010-1148	H10			ORF19.11987		Ortholog of Candida albicans WO-1 : CAWG_04197
Nobile 1010-1148	H11			ORF19.12525	SMI1	Cell wall biosynthesis protein; Hap43, caspofungin-repressed; Cyr1-induced in hyphal cells; reduced biofilm cell wall glucan in mutant; possibly essential (UAU1 method); flow model biofilm induced
Nobile 1010-1148	H12			ORF19.12589	RBR3	Cell wall adhesin-like protein; repressed by Rim101; possibly an essential gene, disruptants not obtained by UAU1 method
Nobile 1149-1152	A1			ORF19.13191	SNF4	Transcription factor; ortholog of S. cerevisiae Snf4; caspofungin repressed; transposon mutation affects filamentation
Nobile 1149-1152	A2			ORF19.13757	ATS1	Protein required for modification of wobble nucleosides in tRNA; induced upon adherence to polystyrene; regulated by Sef1, Sfu1, and Hap43
Nobile 1149-1152	A3
Nobile 1149-1152	A4
Nobile 1149-1152	A5
Nobile 1149-1152	A6
Nobile 1149-1152	A7
Nobile 1149-1152	A8
Nobile 1149-1152	A9
Nobile 1149-1152	A10
Nobile 1149-1152	A11
Nobile 1149-1152	A12
Nobile 1149-1152	B1
Nobile 1149-1152	B2
Nobile 1149-1152	B3
Nobile 1149-1152	B4
Nobile 1149-1152	B5
Nobile 1149-1152	B6
Nobile 1149-1152	B7
Nobile 1149-1152	B8
Nobile 1149-1152	B9
Nobile 1149-1152	B10
Nobile 1149-1152	B11
Nobile 1149-1152	B12
Nobile 1149-1152	C1
Nobile 1149-1152	C2
Nobile 1149-1152	C3
Nobile 1149-1152	C4
Nobile 1149-1152	C5
Nobile 1149-1152	C6
Nobile 1149-1152	C7
Nobile 1149-1152	C8
Nobile 1149-1152	C9
Nobile 1149-1152	C10
Nobile 1149-1152	C11
Nobile 1149-1152	C12
Nobile 1149-1152	D1
Nobile 1149-1152	D2
Nobile 1149-1152	D3
Nobile 1149-1152	D4
Nobile 1149-1152	D5
Nobile 1149-1152	D6
Nobile 1149-1152	D7
Nobile 1149-1152	D8
Nobile 1149-1152	D9
Nobile 1149-1152	D10
Nobile 1149-1152	D11
Nobile 1149-1152	D12
Nobile 1149-1152	E1
Nobile 1149-1152	E2
Nobile 1149-1152	E3
Nobile 1149-1152	E4
Nobile 1149-1152	E5
Nobile 1149-1152	E6
Nobile 1149-1152	E7
Nobile 1149-1152	E8
Nobile 1149-1152	E9
Nobile 1149-1152	E10
Nobile 1149-1152	E11
Nobile 1149-1152	E12
Nobile 1149-1152	F1
Nobile 1149-1152	F2
Nobile 1149-1152	F3
Nobile 1149-1152	F4
Nobile 1149-1152	F5
Nobile 1149-1152	F6
Nobile 1149-1152	F7
Nobile 1149-1152	F8
Nobile 1149-1152	F9
Nobile 1149-1152	F10
Nobile 1149-1152	F11
Nobile 1149-1152	F12
Nobile 1149-1152	G1
Nobile 1149-1152	G2
Nobile 1149-1152	G3
Nobile 1149-1152	G4
Nobile 1149-1152	G5
Nobile 1149-1152	G6
Nobile 1149-1152	G7
Nobile 1149-1152	G8
Nobile 1149-1152	G9
Nobile 1149-1152	G10
Nobile 1149-1152	G11
Nobile 1149-1152	G12
Nobile 1149-1152	H1			WT
Nobile 1149-1152	H2			WT
Nobile 1149-1152	H3
Nobile 1149-1152	H4
Nobile 1149-1152	H5
Nobile 1149-1152	H6
Nobile 1149-1152	H7
Nobile 1149-1152	H8
Nobile 1149-1152	H9
Nobile 1149-1152	H10
Nobile 1149-1152	H11
Nobile 1149-1152	H12
X1	A1			orf19.454	SFL1	Transcription factor involved in negative regulation of morphogenesis, flocculation and virulence; induced in core caspofungin response; Spider biofilm induced
X1	A3			orf19.1069	RPN4	C2H2 transcription factor; putative regulator of proteasome genes; DNA recognition sequence (GAAGGCAAAA) enriched in regions upstream of proteasome genes; induced in core stress response; Hap43-induced; Spider biofilm induced
X1	A5			orf19.1499	CTF1	Putative zinc-finger transcription factor, similar to A. nidulans FarA and FarB; activates genes required for fatty acid degradation; induced by oleate; null mutant displays carbon source utilization defects and slightly reduced virulence
X1	A6			orf19.2646	ZCF13	Predicted Zn(II)2Cys6 transcription factor; similar to but not the true ortholog of S. cerevisiae Hap1; mutants display decreased colonization of mouse kidneys
X1	A7			orf19.2647	ZCF14	Putative Zn(II)2Cys6 transcription factor; caspofungin induced
X1	A8			orf19.2730		Has domain(s) with predicted zinc ion binding activity
X1	A9			orf19.2748	ARG83	GAL4-like Zn(II)2Cys6 transcription factor; clade-associated expression; null shows abnormal regulation of invasive colony growth, is unable to utilize proline as a nitrogen source; flow model biofilm induced
X1	A10			orf19.3188	TAC1	Zn(2)-Cys(6) transcriptional activator of drug-responsive genes (CDR1 and CDR2); binds DRE element; gene in zinc cluster region near MTL locus; resequencing indicates that TAC1 spans orf19.3188 and orf19.3189; Spider biofilm induced
X1	A11			orf19.3190	HAL9	Putative Zn(II)2Cys6 transcription factor; gene in zinc cluster region of Chr. 5; induced by Mnl1 in weak acid; similar to S. cerevisiae Hal9, a putative transcription factor involved in salt tolerance
X1	A12			orf19.3305	ZCF17	Putative Zn(II)2Cys6 transcription factor
X1	B1			orf19.3308	STB5	Putative transcription factor with zinc cluster DNA-binding motif; has similarity to S. cerevisiae Stb5p; Hap43p-repressed gene
X1	B2			orf19.3434	TRY5	Zn(II)2Cys6 transcription factor; regulator of yeast form adherence; required for yeast cell adherence to silicone substrate
X1	B3			orf19.3753	SEF1	Zn2-Cys6 transcription factor; regulates iron uptake; negatively regulated by Sfu1p, positively regulated by Tbf1; promotes virulence in mice; mutants display decreased colonization of mouse kidneys; Spider biofilm induced
X1	B4			orf19.3809	BAS1	Putative Myb-like transcription factor; ortholog S. cerevisiae Bas1, a regulator of purine biosynthetic genes; mutant exhibits adenine auxotrophy and abnormal colony morphology
X1	B5			orf19.3876	ZCF19	Predicted Zn(II)2Cys6 transcription factor
X1	B6			orf19.3912	GLN3	GATA transcription factor, involved in regulation of nitrogen starvation-induced filamentous growth; regulates transcription of Mep2 ammonium permease; regulated by Gcn2 and Gcn4; mRNA binds She3; Spider biofilm induced
X1	B7			orf19.3928		Putative transcription factor with zinc finger DNA-binding motif
X1	B9			orf19.4000	GRF10	Putative homeodomain transcription factor, involved in control of filamentous growth; null mutant is an adenine auxotroph; Spider biofilm induced; promoter bound by Bcr1, Tec1, Efg1, Ndt80 and Brg1
X1	B11			orf19.4145	ZCF20	Zn(II)2Cys6 transcription factor orthologous to S. cerevisiae Hap1; regulated by Sef1, Sfu1; Hap43-induced; Spider biofilm induced
X1	B12			orf19.4166	ZCF21	Predicted Zn(II)2Cys6 transcription factor; mutants display increased colonization of mouse kidneys; Spider biofilm induced
X1	C1			orf19.4225	LEU3	Zn(II)2Cys6 transcription factor; predicted regulator branched-c ofhain amino acid biosynthesis genes; alkaline induced; induced by Mnl1 under weak acid stress; required for yeast cell adherence to silicone substrate; Spider biofilm induced
X1	C2			orf19.4251	ZCF22	Predicted Zn(II)2Cys6 transcription factor
X1	C3			orf19.4288	CTA7	Zn(II)2Cys6 transcription factor; activates transcription in 1-hybrid assay in S. cerevisiae; has similarity to S. cerevisiae Stb4
X1	C4			orf19.4438	RME1	Zinc finger protein; controls meiosis in S. cerevisae; white-specific transcript; upregulation correlates with clinical development of fluconazole resistance; Upc2-regulated in hypoxia; flow model biofilm induced; Spider biofilm repressed
X1	C5			orf19.4450	ZCF23	Predicted Zn(II)2Cys6 transcription factor; ortholog of S. cerevisiae Gsm1; flow model biofilm induced
X1	C6			orf19.4524	ZCF24	Predicted Zn(II)2Cys6 transcription factor; caspofungin induced; Hap43-repressed
X1	C7			orf19.4568	ZCF25	Putative Zn(II)2Cys6 transcription factor
X1	C8			orf19.4662	RLM1	Putative transcription factor; required for wild-type resistance to cell wall perturbation, caspofungin treatment; regulates caspofungin induction of PGA13
X1	C9			orf19.4670	CAS5	Transcription factor; cell wall damage response; required for adherence, response/resistance to caspofungin; repressed in core stress response; mutants have reduced CFU in mice, hyphal defect in C. elegans infection; Spider biofilm induced
X1	C10			orf19.4722	RTG1	RNA polymerase II transcription factor involved in regulation of galactose catabolism genes; as result of transcriptional rewiring, performs role analogous to Gal4p in S. cerevisiae
X1	C11			orf19.4778	LYS142	Zn(II)2Cys6 transcription factor; has similarity to S. cerevisiae Lys14, involved in the regulation of lysine biosynthesis genes; fungal-specific
X1	C12			orf19.4853	HCM1	Protein with forkhead domain; similar to S. cerevisiae Hcm1p; Hap43p-induced gene
X1	D1			orf19.4941	TYE7	bHLH transcription factor; control of glycolysis; required for biofilm formation; hyphally regulated by Cph1, Cyr1; flucytosine, Hog1 induced; amphotericin B, caspofungin repressed; induced in flow model biofilm and planktonic cultures
X1	D2			orf19.4972	OFI1	Putative transcription factor with zinc finger DNA-binding motif, involved in regulation of white-opaque switching and filamentous growth
X1	D3			orf19.5001	CUP2	Putative copper-binding transcription factor; required for normal resistance to copper; activates transcription of metallothionein genes; Hap43-repressed; Spider biofilm induced
X1	D4			orf19.5026		C2H2 transcription factor; Spider biofilm induced
X1	D5			orf19.5097	CAT8	Zn(II)2Cys6 transcription factor; similar to S. cerevisiae Cat8 but mutant phenotype suggests different target genes; mutant displays increased filamentous/invasive growth; flucytosine repressed; rat catheter biofilm induced
X1	D6			orf19.5133	ZCF29	Zn(II)2Cys6 transcription factor; mutants sensitive to caffeine and menadione, resistant to fenpropimorph; Hap43-repressed; mutants have decreased CFU in mouse kidneys and defects in filamentous growth; Spider biofilm induced
X1	D7			orf19.5251	ZCF30	Predicted Zn(II)2Cys6 transcription factor; mutants are viable; repressed by fluphenazine; Spider biofilm induced
X1	D8			orf19.5326		Putative transcription factor with zinc finger DNA-binding motif; possible ortholog of S. cerevisiae Mig2p
X1	D9			orf19.5338	GAL4	Zn(II)2Cys6 transcription factor; involved in control of glycolysis; ortholog of S. cerevisiae Gal4, but not involved in regulation of galactose utilization genes; caspofungin repressed; Spider biofilm repressed
X1	D10			orf19.5380	LYS144	Zn(II)2Cys6 transcription factor; has similarity to S. cerevisiae Lys14, involved in the regulation of lysine biosynthesis genes
X1	D11			orf19.5498	EFH1	APSES transcription factor; homodimer; minor role in transcriptional regulation vs Efg1; regulates filamentous growth, phenotypic switch; EFG1 and EFH1 genetically interact; expression interferes with mouse intestinal tract colonization
X1	D12			orf19.5548	LYS14	Zn(II)2Cys6 transcription factor; has similarity to S. cerevisiae Lys14, which is a transcription factor involved in the regulation of lysine biosynthesis genes
X1	E1			orf19.5651		Ortholog(s) have histone demethylase activity (H3-dimethyl-K4 specific), histone demethylase activity (H3-monomethyl-K4 specific), histone demethylase activity (H3-trimethyl-K4 specific) activity
X1	E2			orf19.5849	CWT1	Zn2Cys6 transcription factor involved in negative regulation of nitrosative stress response; mutant has cell wall defects; transcription increased at stationary phase; has predicted PAS domain; similar to S. cerevisiae Rds2p
X1	E3			orf19.5855	MBP1	Putative component of the MBF transcription complex involved in G1/S cell-cycle progression; non-periodic mRNA expression; predicted, conserved MBF binding sites upstream of G1/S-regulated genes
X1	E4			orf19.5917	STP1	Transcription factor; regulates SAP2, OPT1 expression and thereby protein catabolism for nitrogen source; activated via amino-acid-induced proteolytic processing; macrophage/pseudohyphal-repressed; Spider biofilm repressed
X1	E5			orf19.5924	ZCF31	Zn(II)2Cys6 transcription factor of unknown function; mutant is sensitive to copper and SDS, and resistant to Calcofluor White; required for yeast cell adherence to silicone substrate
X1	E6			orf19.5940	ZCF32	Zn(II)2Cys6 transcription factor involved in regulation of biofilm formation; Hap43-repressed
X1	E7			orf19.5975	TRY4	C2H2 transcription factor; fluconazole-repressed; induced in ssr1 mutant; required for yeast cell adherence to silicone substrate; Spider biofilm induced
X1	E8			orf19.5992	WOR2	Zn(II)2Cys6 transcription factor; regulator of white-opaque switching; required for maintenance of opaque state; Hap43-induced
X1	E9			orf19.6038		Putative transcription factor with zinc finger DNA-binding motif; possible ortholog of S. cerevisiae Mig2p
X1	E12			orf19.6182	MRR2	Zn(II)2Cys6 transcription factor involved in regulation of multidrug resistance via control of CDR1 expression; mutants display decreased colonization of mouse kidneys; required for yeast cell adherence to silicone substrate
X1	F1			orf19.6514	CUP9	Transcription factor; represses SOK1 expression in response to farnesol inhibition; yeast-hypha switch repressed; ketoconazole-induced; Plc1-regulated; colony morphology-related Ssn6 regulation; Spider, flow model biofilm induced
X1	F2			orf19.6824	TRY6	Helix-loop-helix transcription factor; regulator of yeast form adherence; required for yeast cell adherence to silicone substrate; Spider and F-12/CO2 biofilm induced; repressed by alpha pheromone in SpiderM medium
X1	F4			orf19.7017	YOX1	Putative homeodomain-containing transcription factor; transcriptional repressor; periodic mRNA expression, peak at cell-cycle G1/S phase
X1	F6			orf19.7317	UGA33	Zinc-finger transcription factor; similar to S. cerevisiae Uga3 which regulates gamma-aminobutyrate metabolism gene expression; required for yeast cell adherence to silicone substrate; rat catheter biofilm induced
X1	F7			orf19.7319	SUC1	Zinc-finger transcription factor; regulates alpha-glucosidase exression; complements S. cerevisiae suc2 for sucrose utilization and mal13 maltase defect; required for yeast cell adherence to silicone substrate; rat catheter biofilm induced
X1	F8			orf19.7359	CRZ1	Calcineurin-regulated C2H2 transcription factor; role in maintenance of membrane integrity, azole tolerance; not required for mouse virulence; repressed by low iron; regulates Ca++ influx during alkaline pH response; Spider biofilm induced
X1	F9			orf19.7372	MRR1	Putative Zn(II)2Cys6 transcription factor; regulator of MDR1 transcription; gain-of-function mutations cause upregulation of MDR1 (a plasma membrane multidrug efflux pump) and multidrug resistance; Hap43-induced
X1	F10			orf19.7374	CTA4	Zn(II)2Cys6 transcription factor; induced by nitric oxide; induced by Mnl1 under weak acid stress; repressed upon adherence to polystyrene; Hap43-repressed; Spider biofilm induced
X1	F11			orf19.7518	ZCF38	Putative Zn(II)2Cys6 transcription factor
X1	F12			orf19.7570	UGA3	Zn(II)2Cys6 transcription factor; required for utilization of gamma-aminobutyrate (GABA) as a nitrogen source; mutants display decreased CFU in mouse kidneys; Spider biofilm induced
X1	G1			orf19.7583	ZCF39	Zn(II)2Cys6 transcription factor; mutants are viable; filament induced; required for yeast cell adherence to silicone substrate; Spider biofilm induced
X1	G2			orf19.166	ASG1	Gal4p family zinc-finger transcription factor with similarity to S. cerevisiae Asg1p
X1	G3			orf19.217		Ortholog(s) have sequence-specific DNA binding activity
X1	G4			orf19.255	ZCF1	Zn(II)2Cys6 transcription factor; transcript regulated during hypha formation; 5'-UTR intron; mutants show decreased colonization of mouse kidneys; flow model biofilm induced; Spider biofilm induced
X1	G6			orf19.431	ZCF2	Zn(II)2Cys6 transcription factor; regulates sulfite tolerance through expression of SSU1 and CDG1; Hap43-repressed; Spider biofilm induced
X1	G7			orf19.517	HAP31	Putative CCAAT-binding transcription factor; regulates CYC1; required for resistance to rapamycin, copper; induced in high iron; repressed in low iron; Sef1, Sfu1, and Hap43 regulated; rat catheter and Spider biofilm induced
X1	G8			orf19.681	HAP43	CCAAT-binding factor-dependent transcription factor; repressor; also called CAP2; required for low iron response; similar to bZIP transcription factor AP-1; repressed by Sfu1; ciclopirox olamine induced; rat catheter, Spider biofilm induced
X1	G9			orf19.837.1	INO4	Transcription factor; activator that forms a heterodimer with Ino2; likely regulates genes involved in phosphatidylcholine and phosphatidylinositol biosynthesis, fatty acid beta-oxidation, and peroxisome biogenesis; gene has intron
X1	G11			orf19.971	SKN7	Putative homolog of S. cerevisiae Skn7p, which is predicted to be a response regulator protein in a phosphorelay signal transduction pathway; required for normal hydrogen peroxide resistance
X1	G12			orf19.1032	SKO1	bZIP transcription factor; involved in cell wall damage response; represses the yeast-to-hypha transition; mutants are caspofungin sensitive; induced by osmotic stress via Hog1; induced by Mnl1 under weak acid stress
X1	H1			orf19.1035	WAR1	Zn(II)2Cys6 transcription factor; plays a role in resistance to weak organic acids; required for yeast cell adherence to silicone substrate; Spider biofilm induced
X1	H2			orf19.1168	ZCF3	Zn(II)2Cys6 domain transcription factor; required for filamentous growth, resistance to rapamycin and flucytosine; possibly an essential gene, disruptants not obtained by UAU1 method; Hap43-repressed; Spider and flow model biofilm induced
X1	H3			orf19.1228	HAP2	CCAAT-binding transcription factor; regulates low-iron induction of FRP1; in these conditions CBF comprises Hap43 and probably Hap2 and Hap3; possibly essential, disruptants not obtained by UAU1 method; Cap1-dependent induction in low iron
X1	H4			orf19.1274		Has domain(s) with predicted DNA binding, zinc ion binding activity, role in transcription, DNA-templated and nucleus localization
X1	H5			orf19.1496		Putative transcription factor with zinc finger DNA-binding motif; Hap43p-repressed gene
X1	H6			orf19.1543	OPI1	Leucine zipper transcription factor; repressor of INO1 involved in inositol biosynthesis; functional homolog of S. cerevisiae Opi1; has putative Opi1-Sin3 interaction domain; interacts with ScSin3, but not CaSin3
X1	H7			orf19.1685	ZCF7	Predicted Zn(II)2Cys6 transcription factor; mutant shows reduced colony wrinkling on Spider medium and is unable to utilize mannitol as a carbon source; mutants have increased colonization of mouse kidneys
X1	H8			orf19.1926	SEF2	Zn(II)2Cys6 transcription factor, required for normal resistance to copper; repressed by Sfu1 in high-iron conditions; regulated by Sef1, Sfu1, and Hap43; rat catheter and Spider biofilm induced
X1	H9			orf19.1973	HAP5	Component of CCAAT-binding transcription factor; roles in filamentous growth, low-iron induction of FRP1; regulates genes involved in respiratory growth; functional homolog of S. cerevisiae Hap5p; Cap1p-dependent expression in low iron
X1	H10			orf19.2088	DPB4	Putative DNA polymerase epsilon subunit D; null mutant is viable but slow-growing and displays abnormal invasive growth on SD and YPD media; Spider biofilm repressed
X1	H11			orf19.2119	NDT80	Ortholog of Ndt80; meiosis-specific transcription factor; activator of CDR1 induction by antifungal drugs; required for wild-type drug resistance and for Spider biofilm formation; transcript induced by antifungal drug treatment
X1	H12			orf19.2356	CRZ2	C2H2 transcription factor; crz1 not crz2 null mutation suppresses fluconazole resistance of homozygous cka2 null; Rim101-repressed at pH 8; required for yeast cell adherence to silicone substrate; Spider biofilm induced
Y1	A1			orf19.454	SFL1	Transcription factor involved in negative regulation of morphogenesis, flocculation and virulence; induced in core caspofungin response; Spider biofilm induced
Y1	A2			orf19.921	HMS1	hLh domain Myc-type transcript factor; required for morphogenesis induced by elevated temperature or Hsp90 compromise; acts downstream of Pcl1; Spider biofilm induced
Y1	A3			orf19.1069	RPN4	C2H2 transcription factor; putative regulator of proteasome genes; DNA recognition sequence (GAAGGCAAAA) enriched in regions upstream of proteasome genes; induced in core stress response; Hap43-induced; Spider biofilm induced
Y1	A4			orf19.1253	PHO4	bHLH transcription factor of the myc-family; required for phosphate acquisition and for resistance to stresses; induced by Mnl1 under weak acid stress
Y1	A5			orf19.1499	CTF1	Putative zinc-finger transcription factor, similar to A. nidulans FarA and FarB; activates genes required for fatty acid degradation; induced by oleate; null mutant displays carbon source utilization defects and slightly reduced virulence
Y1	A6			orf19.2646	ZCF13	Predicted Zn(II)2Cys6 transcription factor; similar to but not the true ortholog of S. cerevisiae Hap1; mutants display decreased colonization of mouse kidneys
Y1	A7			orf19.2647	ZCF14	Putative Zn(II)2Cys6 transcription factor; caspofungin induced
Y1	A8			orf19.2730		Has domain(s) with predicted zinc ion binding activity
Y1	A9			orf19.2748	ARG83	GAL4-like Zn(II)2Cys6 transcription factor; clade-associated expression; null shows abnormal regulation of invasive colony growth, is unable to utilize proline as a nitrogen source; flow model biofilm induced
Y1	A10			orf19.3188	TAC1	Zn(2)-Cys(6) transcriptional activator of drug-responsive genes (CDR1 and CDR2); binds DRE element; gene in zinc cluster region near MTL locus; resequencing indicates that TAC1 spans orf19.3188 and orf19.3189; Spider biofilm induced
Y1	A11			orf19.3190	HAL9	Putative Zn(II)2Cys6 transcription factor; gene in zinc cluster region of Chr. 5; induced by Mnl1 in weak acid; similar to S. cerevisiae Hal9, a putative transcription factor involved in salt tolerance
Y1	A12			orf19.3305	ZCF17	Putative Zn(II)2Cys6 transcription factor
Y1	B1			orf19.3308	STB5	Putative transcription factor with zinc cluster DNA-binding motif; has similarity to S. cerevisiae Stb5p; Hap43p-repressed gene
Y1	B2			orf19.3434	TRY5	Zn(II)2Cys6 transcription factor; regulator of yeast form adherence; required for yeast cell adherence to silicone substrate
Y1	B3			orf19.3753	SEF1	Zn2-Cys6 transcription factor; regulates iron uptake; negatively regulated by Sfu1p, positively regulated by Tbf1; promotes virulence in mice; mutants display decreased colonization of mouse kidneys; Spider biofilm induced
Y1	B4			orf19.3809	BAS1	Putative Myb-like transcription factor; ortholog S. cerevisiae Bas1, a regulator of purine biosynthetic genes; mutant exhibits adenine auxotrophy and abnormal colony morphology
Y1	B5			orf19.3876	ZCF19	Predicted Zn(II)2Cys6 transcription factor
Y1	B6			orf19.3912	GLN3	GATA transcription factor, involved in regulation of nitrogen starvation-induced filamentous growth; regulates transcription of Mep2 ammonium permease; regulated by Gcn2 and Gcn4; mRNA binds She3; Spider biofilm induced
Y1	B7			orf19.3928		Putative transcription factor with zinc finger DNA-binding motif
Y1	B9			orf19.4000	GRF10	Putative homeodomain transcription factor, involved in control of filamentous growth; null mutant is an adenine auxotroph; Spider biofilm induced; promoter bound by Bcr1, Tec1, Efg1, Ndt80 and Brg1
Y1	B11			orf19.4145	ZCF20	Zn(II)2Cys6 transcription factor orthologous to S. cerevisiae Hap1; regulated by Sef1, Sfu1; Hap43-induced; Spider biofilm induced
Y1	B12			orf19.4166	ZCF21	Predicted Zn(II)2Cys6 transcription factor; mutants display increased colonization of mouse kidneys; Spider biofilm induced
Y1	C1			orf19.4225	LEU3	Zn(II)2Cys6 transcription factor; predicted regulator branched-c ofhain amino acid biosynthesis genes; alkaline induced; induced by Mnl1 under weak acid stress; required for yeast cell adherence to silicone substrate; Spider biofilm induced
Y1	C2			orf19.4251	ZCF22	Predicted Zn(II)2Cys6 transcription factor
Y1	C3			orf19.4288	CTA7	Zn(II)2Cys6 transcription factor; activates transcription in 1-hybrid assay in S. cerevisiae; has similarity to S. cerevisiae Stb4
Y1	C4			orf19.4438	RME1	Zinc finger protein; controls meiosis in S. cerevisae; white-specific transcript; upregulation correlates with clinical development of fluconazole resistance; Upc2-regulated in hypoxia; flow model biofilm induced; Spider biofilm repressed
Y1	C5			orf19.4450	ZCF23	Predicted Zn(II)2Cys6 transcription factor; ortholog of S. cerevisiae Gsm1; flow model biofilm induced
Y1	C6			orf19.4524	ZCF24	Predicted Zn(II)2Cys6 transcription factor; caspofungin induced; Hap43-repressed
Y1	C7			orf19.4568	ZCF25	Putative Zn(II)2Cys6 transcription factor
Y1	C8			orf19.4662	RLM1	Putative transcription factor; required for wild-type resistance to cell wall perturbation, caspofungin treatment; regulates caspofungin induction of PGA13
Y1	C9			orf19.4670	CAS5	Transcription factor; cell wall damage response; required for adherence, response/resistance to caspofungin; repressed in core stress response; mutants have reduced CFU in mice, hyphal defect in C. elegans infection; Spider biofilm induced
Y1	C10			orf19.4722	RTG1	RNA polymerase II transcription factor involved in regulation of galactose catabolism genes; as result of transcriptional rewiring, performs role analogous to Gal4p in S. cerevisiae
Y1	C11			orf19.4778	LYS142	Zn(II)2Cys6 transcription factor; has similarity to S. cerevisiae Lys14, involved in the regulation of lysine biosynthesis genes; fungal-specific
Y1	D1			orf19.4941	TYE7	bHLH transcription factor; control of glycolysis; required for biofilm formation; hyphally regulated by Cph1, Cyr1; flucytosine, Hog1 induced; amphotericin B, caspofungin repressed; induced in flow model biofilm and planktonic cultures
Y1	D2			orf19.4972	OFI1	Putative transcription factor with zinc finger DNA-binding motif, involved in regulation of white-opaque switching and filamentous growth
Y1	D3			orf19.5001	CUP2	Putative copper-binding transcription factor; required for normal resistance to copper; activates transcription of metallothionein genes; Hap43-repressed; Spider biofilm induced
Y1	D4			orf19.5026		C2H2 transcription factor; Spider biofilm induced
Y1	D5			orf19.5097	CAT8	Zn(II)2Cys6 transcription factor; similar to S. cerevisiae Cat8 but mutant phenotype suggests different target genes; mutant displays increased filamentous/invasive growth; flucytosine repressed; rat catheter biofilm induced
Y1	D6			orf19.5133	ZCF29	Zn(II)2Cys6 transcription factor; mutants sensitive to caffeine and menadione, resistant to fenpropimorph; Hap43-repressed; mutants have decreased CFU in mouse kidneys and defects in filamentous growth; Spider biofilm induced
Y1	D7			orf19.5251	ZCF30	Predicted Zn(II)2Cys6 transcription factor; mutants are viable; repressed by fluphenazine; Spider biofilm induced
Y1	D8			orf19.5326		Putative transcription factor with zinc finger DNA-binding motif; possible ortholog of S. cerevisiae Mig2p
Y1	D9			orf19.5338	GAL4	Zn(II)2Cys6 transcription factor; involved in control of glycolysis; ortholog of S. cerevisiae Gal4, but not involved in regulation of galactose utilization genes; caspofungin repressed; Spider biofilm repressed
Y1	D10			orf19.5380	LYS144	Zn(II)2Cys6 transcription factor; has similarity to S. cerevisiae Lys14, involved in the regulation of lysine biosynthesis genes
Y1	D11			orf19.5498	EFH1	APSES transcription factor; homodimer; minor role in transcriptional regulation vs Efg1; regulates filamentous growth, phenotypic switch; EFG1 and EFH1 genetically interact; expression interferes with mouse intestinal tract colonization
Y1	D12			orf19.5548	LYS14	Zn(II)2Cys6 transcription factor; has similarity to S. cerevisiae Lys14, which is a transcription factor involved in the regulation of lysine biosynthesis genes
Y1	E1			orf19.5651		Ortholog(s) have histone demethylase activity (H3-dimethyl-K4 specific), histone demethylase activity (H3-monomethyl-K4 specific), histone demethylase activity (H3-trimethyl-K4 specific) activity
Y1	E2			orf19.5849	CWT1	Zn2Cys6 transcription factor involved in negative regulation of nitrosative stress response; mutant has cell wall defects; transcription increased at stationary phase; has predicted PAS domain; similar to S. cerevisiae Rds2p
Y1	E3			orf19.5855	MBP1	Putative component of the MBF transcription complex involved in G1/S cell-cycle progression; non-periodic mRNA expression; predicted, conserved MBF binding sites upstream of G1/S-regulated genes
Y1	E4			orf19.5917	STP1	Transcription factor; regulates SAP2, OPT1 expression and thereby protein catabolism for nitrogen source; activated via amino-acid-induced proteolytic processing; macrophage/pseudohyphal-repressed; Spider biofilm repressed
Y1	E5			orf19.5924	ZCF31	Zn(II)2Cys6 transcription factor of unknown function; mutant is sensitive to copper and SDS, and resistant to Calcofluor White; required for yeast cell adherence to silicone substrate
Y1	E6			orf19.5940	ZCF32	Zn(II)2Cys6 transcription factor involved in regulation of biofilm formation; Hap43-repressed
Y1	E7			orf19.5975	TRY4	C2H2 transcription factor; fluconazole-repressed; induced in ssr1 mutant; required for yeast cell adherence to silicone substrate; Spider biofilm induced
Y1	E8			orf19.5992	WOR2	Zn(II)2Cys6 transcription factor; regulator of white-opaque switching; required for maintenance of opaque state; Hap43-induced
Y1	E9			orf19.6038		Putative transcription factor with zinc finger DNA-binding motif; possible ortholog of S. cerevisiae Mig2p
Y1	E11			orf19.6124	ACE2	Transcription factor; similar to S. cerevisiae Ace2 and Swi5; regulates morphogenesis, cell separation, adherence, virulence in a mice; mutant is hyperfilamentous; rat catheter and Spider biofilm induced
Y1	E12			orf19.6182	MRR2	Zn(II)2Cys6 transcription factor involved in regulation of multidrug resistance via control of CDR1 expression; mutants display decreased colonization of mouse kidneys; required for yeast cell adherence to silicone substrate
Y1	F1			orf19.6514	CUP9	Transcription factor; represses SOK1 expression in response to farnesol inhibition; yeast-hypha switch repressed; ketoconazole-induced; Plc1-regulated; colony morphology-related Ssn6 regulation; Spider, flow model biofilm induced
Y1	F2			orf19.6824	TRY6	Helix-loop-helix transcription factor; regulator of yeast form adherence; required for yeast cell adherence to silicone substrate; Spider and F-12/CO2 biofilm induced; repressed by alpha pheromone in SpiderM medium
Y1	F4			orf19.7017	YOX1	Putative homeodomain-containing transcription factor; transcriptional repressor; periodic mRNA expression, peak at cell-cycle G1/S phase
Y1	F6			orf19.7317	UGA33	Zinc-finger transcription factor; similar to S. cerevisiae Uga3 which regulates gamma-aminobutyrate metabolism gene expression; required for yeast cell adherence to silicone substrate; rat catheter biofilm induced
Y1	F7			orf19.7319	SUC1	Zinc-finger transcription factor; regulates alpha-glucosidase exression; complements S. cerevisiae suc2 for sucrose utilization and mal13 maltase defect; required for yeast cell adherence to silicone substrate; rat catheter biofilm induced
Y1	F8			orf19.7359	CRZ1	Calcineurin-regulated C2H2 transcription factor; role in maintenance of membrane integrity, azole tolerance; not required for mouse virulence; repressed by low iron; regulates Ca++ influx during alkaline pH response; Spider biofilm induced
Y1	F9			orf19.7372	MRR1	Putative Zn(II)2Cys6 transcription factor; regulator of MDR1 transcription; gain-of-function mutations cause upregulation of MDR1 (a plasma membrane multidrug efflux pump) and multidrug resistance; Hap43-induced
Y1	F10			orf19.7374	CTA4	Zn(II)2Cys6 transcription factor; induced by nitric oxide; induced by Mnl1 under weak acid stress; repressed upon adherence to polystyrene; Hap43-repressed; Spider biofilm induced
Y1	F11			orf19.7518	ZCF38	Putative Zn(II)2Cys6 transcription factor
Y1	F12			orf19.7570	UGA3	Zn(II)2Cys6 transcription factor; required for utilization of gamma-aminobutyrate (GABA) as a nitrogen source; mutants display decreased CFU in mouse kidneys; Spider biofilm induced
Y1	G1			orf19.7583	ZCF39	Zn(II)2Cys6 transcription factor; mutants are viable; filament induced; required for yeast cell adherence to silicone substrate; Spider biofilm induced
Y1	G2			orf19.166	ASG1	Gal4p family zinc-finger transcription factor with similarity to S. cerevisiae Asg1p
Y1	G3			orf19.217		Ortholog(s) have sequence-specific DNA binding activity
Y1	G4			orf19.255	ZCF1	Zn(II)2Cys6 transcription factor; transcript regulated during hypha formation; 5'-UTR intron; mutants show decreased colonization of mouse kidneys; flow model biofilm induced; Spider biofilm induced
Y1	G6			orf19.431	ZCF2	Zn(II)2Cys6 transcription factor; regulates sulfite tolerance through expression of SSU1 and CDG1; Hap43-repressed; Spider biofilm induced
Y1	G7			orf19.517	HAP31	Putative CCAAT-binding transcription factor; regulates CYC1; required for resistance to rapamycin, copper; induced in high iron; repressed in low iron; Sef1, Sfu1, and Hap43 regulated; rat catheter and Spider biofilm induced
Y1	G8			orf19.681	HAP43	CCAAT-binding factor-dependent transcription factor; repressor; also called CAP2; required for low iron response; similar to bZIP transcription factor AP-1; repressed by Sfu1; ciclopirox olamine induced; rat catheter, Spider biofilm induced
Y1	G9			orf19.837.1	INO4	Transcription factor; activator that forms a heterodimer with Ino2; likely regulates genes involved in phosphatidylcholine and phosphatidylinositol biosynthesis, fatty acid beta-oxidation, and peroxisome biogenesis; gene has intron
Y1	G11			orf19.971	SKN7	Putative homolog of S. cerevisiae Skn7p, which is predicted to be a response regulator protein in a phosphorelay signal transduction pathway; required for normal hydrogen peroxide resistance
Y1	G12			orf19.1032	SKO1	bZIP transcription factor; involved in cell wall damage response; represses the yeast-to-hypha transition; mutants are caspofungin sensitive; induced by osmotic stress via Hog1; induced by Mnl1 under weak acid stress
Y1	H1			orf19.1035	WAR1	Zn(II)2Cys6 transcription factor; plays a role in resistance to weak organic acids; required for yeast cell adherence to silicone substrate; Spider biofilm induced
Y1	H2			orf19.1168	ZCF3	Zn(II)2Cys6 domain transcription factor; required for filamentous growth, resistance to rapamycin and flucytosine; possibly an essential gene, disruptants not obtained by UAU1 method; Hap43-repressed; Spider and flow model biofilm induced
Y1	H3			orf19.1228	HAP2	CCAAT-binding transcription factor; regulates low-iron induction of FRP1; in these conditions CBF comprises Hap43 and probably Hap2 and Hap3; possibly essential, disruptants not obtained by UAU1 method; Cap1-dependent induction in low iron
Y1	H4			orf19.1274		Has domain(s) with predicted DNA binding, zinc ion binding activity, role in transcription, DNA-templated and nucleus localization
Y1	H5			orf19.1496		Putative transcription factor with zinc finger DNA-binding motif; Hap43p-repressed gene
Y1	H6			orf19.1543	OPI1	Leucine zipper transcription factor; repressor of INO1 involved in inositol biosynthesis; functional homolog of S. cerevisiae Opi1; has putative Opi1-Sin3 interaction domain; interacts with ScSin3, but not CaSin3
Y1	H7			orf19.1685	ZCF7	Predicted Zn(II)2Cys6 transcription factor; mutant shows reduced colony wrinkling on Spider medium and is unable to utilize mannitol as a carbon source; mutants have increased colonization of mouse kidneys
Y1	H8			orf19.1926	SEF2	Zn(II)2Cys6 transcription factor, required for normal resistance to copper; repressed by Sfu1 in high-iron conditions; regulated by Sef1, Sfu1, and Hap43; rat catheter and Spider biofilm induced
Y1	H9			orf19.1973	HAP5	Component of CCAAT-binding transcription factor; roles in filamentous growth, low-iron induction of FRP1; regulates genes involved in respiratory growth; functional homolog of S. cerevisiae Hap5p; Cap1p-dependent expression in low iron
Y1	H12			orf19.2356	CRZ2	C2H2 transcription factor; crz1 not crz2 null mutation suppresses fluconazole resistance of homozygous cka2 null; Rim101-repressed at pH 8; required for yeast cell adherence to silicone substrate; Spider biofilm induced
X2	A1			orf19.2476		Ortholog(s) have histone demethylase activity (H3-trimethyl-K4 specific) activity
X2	A2			orf19.2745	UME7	Putative transcription factor with zinc cluster DNA-binding motif; similar to S. cerevisiae Ume6p, which is a transcription factor involved in the regulation of meiotic genes
X2	A3			orf19.2753	ZCF18	Predicted Zn(II)2Cys6 transcription factor of unknown function; rat catheter biofilm induced
X2	A4			orf19.2808	ZCF16	Predicted Zn(II)2Cys6 transcription factor; mutants are viable; rat catheter biofilm induced
X2	A5			orf19.2842	GZF3	GATA-type transcription factor; oxidative stress-induced via Cap1; mutant has abnormal colony morphology and altered sensitivity to fluconazole, LiCl, and copper; Spider biofilm induced
X2	A6			orf19.2961		Putative transcription factor with zinc finger DNA-binding motif
X2	A8			orf19.3127	CZF1	Transcription factor; regulates white-opaque switch; hyphal growth regulator; expression in S. cerevisiae causes dominant-negative inhibition of pheromone response; required for yeast cell adherence to silicone; Spider biofilm induced
X2	A9			orf19.3625		Has domain(s) with predicted zinc ion binding activity
X2	A10			orf19.3794	CSR1	Transcription factor; role in zinc homeostasis and regulation of Spider biofilm matrix; mutation affects filamentous growth; can suppress S. cerevisiae rok1 mutant inviability; Spider biofilm induced; mutants for abnormal Spider biofilms
X2	A11			orf19.4318	MIG1	C2H2 transcription factor; repressor; regulates genes for carbon source utilization; Tup1-dependent and independent functions; hyphal, Hap43 and caspofungin repressed; Spider and flow model biofilm induced
X2	A12			orf19.4647	HAP3	Predicted CCAAT-binding transcription factor that regulates respiration; Cap2-dependent induction in low iron; opaque specific, alkaline, ciclopirox olamine induced; regulated by Sef1, Sfu1, Hap43; Bcr1-regulated in RPMI a/a biofilms
X2	B1			orf19.4752	MSN4	Zinc finger transcription factor; similar to S. cerevisiae Msn4, but not a significant stress response regulator in C. albicans; partly complements STRE-activation defect of S. cerevisiae msn2 msn4 double mutant; flow model biofilm induced
X2	B3			orf19.5249		Ortholog(s) have role in macroautophagy and cytosol, nucleus, pre-autophagosomal structure localization
X2	B4			orf19.5343	ASH1	GATA-like transcription factor; localizes to daughter cell, hyphal tip cell nuclei; mRNA localization mediated by She3; required for WT virulence and filamentous growth on solid media; Ras1 repressed in yeast, Cyr1 repressed yeast, hyphae
X2	B6			orf19.5729	FGR17	Putative DNA-binding transcription factor; has zinc cluster DNA-binding motif; lacks an ortholog in S. cerevisiae; transposon mutation affects filamentous growth; Hap43p-repressed gene
X2	B7			orf19.5908	TEC1	TEA/ATTS transcription factor; white cell pheromone response, hyphal gene regulation; required for Spider and RPMI biofilm formation; regulates BCR1; Cph2 regulated transcript; alkaline, rat catheter, Spider, flow model biofilm induced
X2	B8			orf19.5910		Putative histone acetyltransferase complex subunit; induced upon low-level peroxide stress; Spider biofilm induced
X2	B9			orf19.6109	TUP1	Transcriptional corepressor; represses filamentous growth; regulates switching; role in germ tube induction, farnesol response; in repression pathways with Nrg1, Rfg1; farnesol upregulated in biofilm; rat catheter, Spider biofilm repressed
X2	B10			orf19.6121	MNL1	Transcription factor; induces transcripts of stress response genes via SLE (STRE-like) elements; required for adaptation to weak acid stress; activates a subset of the genes that are repressed by Nrg1
X2	B11			orf19.6680	FGR27	Zn(II)2Cys6 transcription factor; transposon mutation affects filamentous growth; required for yeast cell adherence to silicone substrate; Spider biofilm induced
X2	B12			orf19.6781	ZFU2	Zn(II)2Cys6 transcription factor; regulator of yeast form adherence; mutants display increased colonization of mouse kidneys; required for yeast cell adherence to silicone substrate; Spider biofilm induced
X2	C1			orf19.6798	SSN6	Functional homolog of S. cerevisiae Cyc8/Ssn6; hyphal growth regulator; repressed during hyphal growth; Ssn6 and Tup1 regulate distinct sets of genes; overexpression or mutation causes avirulence in mouse IV infection; TPR motifs
X2	C2			orf19.6817	FCR1	Transcription factor; repressor of fluconazole/ketoconazole/brefeldin A resistance; Tn mutation enhances filamentation; partially rescues S. cerevisiae pdr1 pdr3 fluconazole sensitivity; rat catheter biofilm induced/Spider biofilm repressed
X2	C3			orf19.6888		Zn(II)2Cys6 domain transcription factor; regulated by Mig1 and Tup1; rat catheter and Spider biofilm induced
X2	C4			orf19.6985	TEA1	Putative transcription factor with zinc cluster DNA-binding motif; has similarity to S. cerevisiae Tea1p; Hap43p-repressed gene
X2	C7			orf19.7401	ISW2	Ortholog of S. cerevisiae Isw2; an ATPase involved in chromatin remodeling; required for chlamydospore formation; Hap43-induced gene; repressed by high-level peroxide stress
X2	C8			orf19.7436	AAF1	Possible regulatory protein; possible adhesin-like; Glu-rich domain; production in S. cerevisiae increases endothelial cell adherence and flocculence; flow model biofilm, alkaline or caspofungin induced
X2	C9			orf19.3193	FCR3	bZIP transcription factor; ortholog of S. cerevisiae Yap3; partially complements fluconazole sensitivity of S. cerevisiae pdr1 pdr3; Hap43-induced; required for yeast cell adherence to silicone substrate; flow model biofilm repressed
X2	C10			orf19.4766	ARG81	Zn(II)2Cys6 transcription factor; required for utilization of ornithine as a nitrogen source and for wild-type resistance to caffeine; required for yeast cell adherence to silicone substrate
X2	C11			orf19.7371	ZCF35	Zn(II)2Cys6 transcription factor; Hap43-induced; Spider biofilm induced
X2	D1			orf19.3187	ZNC1	Zn(2)-Cys(6) transcription factor; regulated by Gcn2 and Gcn4; gene located in zinc cluster region of Chromosome 5, near the MTL locus; required for yeast cell adherence to silicone substrate; Spider biofilm induced
X2	D3			orf19.4573	ZCF26	Zn2-Cys6 transcription factor of unknown function; induced by alpha pheromone in SpiderM medium
X2	D4			orf19.173		C2H2 transcription factor; induced by Mnl1 under weak acid stress
X2	D7			orf19.1275	GAT1	GATA-type transcription factor; regulator of nitrogen utilization; required for nitrogen catabolite repression and utilization of isoleucine, tyrosine and tryptophan N sources; required for virulence in a mouse systemic infection model
X2	D8			orf19.1623	CAP1	AP-1 bZIP transcription factor; apoptotic, oxidative stress response/resistance, multidrug resistance; nuclear in oxidative stress; complements S. cerevisiae yap1 mutant; oralpharyngeal candidasis-, human neutrophil, Spider biofilm induced
X2	D9			orf19.1718	ZCF8	Predicted Zn(II)2Cys6 transcription factor; repressed by fluphenazine treatment; required for yeast cell adherence to silicone substrate
X2	D10			orf19.2315	RTG3	RNA polymerase II transcription factor involved in regulation of galactose catabolism genes; as result of transcriptional rewiring, performs role analogous to Gal4p in S. cerevisiae; contains bZIP DNA-binding motif
X2	D11			orf19.2612		C2H2 zinc finger transcription factor; expression reduced in ssr1 null mutant; flow model biofilm induced
X2	D12			orf19.3182	GIS2	Translational activator for mRNAs with internal ribosome entry sites; induced in high iron; repressed by yeast-hypha switch; null exhibits sensitivity to sorbitol, 5-fluorocytosine, and cold temperatures; Spider biofilm repressed
X2	E1			orf19.3736	KAR4	Transcription factor; required for gene regulation in response to pheromones; ortholog of S. cerevisiae Kar4; role in karyogamy; opaque-specific, a-specific; induced by alpha factor
X2	E2			orf19.4767	ZCF28	Zn(II)2Cys6 transcription factor; required for yeast cell adherence to silicone substrate; Spider biofilm induced
X2	E3			orf19.4869	SFU1	GATA-type transcription factor; regulator of iron-responsive genes; represses iron utilization genes if iron is present; Hap43-repressed; promotes gastrointestinal commensalism in mice; Spider biofilm induced
X2	E4			orf19.1227	ZCF4	Putative Zn(II)2Cys6 transcription factor
X2	E5			orf19.1255	ZCF5	Zn(II)2Cys6 transcription factor; colony morphology-related gene regulation by Ssn
X2	E6			orf19.1497	ZCF6	Putative transcription factor with zinc cluster DNA-binding motif; involved in virulence
X2	E7			orf19.1577		Has domain(s) with predicted sequence-specific DNA binding, transcription factor activity, sequence-specific DNA binding, zinc ion binding activity and role in regulation of transcription, DNA-templated
X2	E8			orf19.2054	FGR15	Putative transcription factor with zinc finger DNA-binding motif; lacks an ortholog in S. cerevisiae; transposon mutation affects filamentous growth; caspofungin induced; mutation causes marginal increase in caspofungin sensitivity
X2	E9			orf19.3012	ARO80	Zn(II)2Cys6 transcription factor; transcriptional activator of aromatic amino acid catabolism; regulator of aromatic alcohol biosynthesis via the Ehrlich pathway; mutant is viable
X2	E10			orf19.4649	ZCF27	Putative Zn(II)2Cys6 transcription factor
X2	E12			orf19.610	EFG1	bHLH transcription factor; required for white-phase cell type, RPMI and Spider biofilm formation, hyphal growth, cell-wall gene regulation; roles in adhesion, virulence; Cph1 and Efg1 have role in host cytokine response; binds E-box
X2	F1			orf19.1150		GATA-like transcription factor; oral infection induced; mutant has reduced capacity to damage oral epithelial cells; regulated by Gcn2 and Gcn4; Spider biofilm induced
X2	F3			orf19.1757		Putative C2H2 transcription factor; expression upregulated in clinical isolates from HIV+ patients with oral candidiasis; Spider biofilm induced
X2	F4			orf19.2743		Ortholog(s) have histone demethylase activity (H3-K36 specific), histone demethylase activity (H3-K9 specific), sequence-specific DNA binding and transcriptional repressor activity
X2	F5			orf19.4776	LYS143	Zn(II)2Cys6 transcription factor; ortholog of S. cerevisiae Lys14 involved in the regulation of lysine biosynthesis genes
X2	F7			orf19.3865	RFX1	Transcription factor; involved in DNA damage responses, morphogenesis, and virulence; Spider biofilm induced
X2	F8			orf19.2747	RTG1	Zn(II)2Cys6 transcription factor; transcriptional repressor involved in the regulation of glucose transporter genes; ortholog of S. cerevisiae Rgt1; mutants display decreased colonization of mouse kidneys
X2	F9			orf19.3986	PPR1	Transcription factor with zinc cluster DNA-binding motif involved in regulation of purine catabolism; has similarity to S. cerevisiae Ppr1p, which is a transcription factor involved in the regulation of uracil biosynthesis genes
X2	F10
X2	F11
X2	F12
X2	G1
X2	G2
X2	G3
X2	G4
X2	G5
X2	G6
X2	G7
X2	G8
X2	G9
X2	G10
X2	G11
X2	G12
X2	H1
X2	H2
X2	H3
X2	H4
X2	H5
X2	H6
X2	H7
X2	H8
X2	H9
X2	H10
X2	H11
X2	H12			WT
Y2	A1			orf19.2476		Ortholog(s) have histone demethylase activity (H3-trimethyl-K4 specific) activity
Y2	A2			orf19.2745	UME7	Putative transcription factor with zinc cluster DNA-binding motif; similar to S. cerevisiae Ume6p, which is a transcription factor involved in the regulation of meiotic genes
Y2	A3			orf19.2753	ZCF18	Predicted Zn(II)2Cys6 transcription factor of unknown function; rat catheter biofilm induced
Y2	A4			orf19.2808	ZCF16	Predicted Zn(II)2Cys6 transcription factor; mutants are viable; rat catheter biofilm induced
Y2	A5			orf19.2842	GZF3	GATA-type transcription factor; oxidative stress-induced via Cap1; mutant has abnormal colony morphology and altered sensitivity to fluconazole, LiCl, and copper; Spider biofilm induced
Y2	A6			orf19.2961		Putative transcription factor with zinc finger DNA-binding motif
Y2	A8			orf19.3127	CZF1	Transcription factor; regulates white-opaque switch; hyphal growth regulator; expression in S. cerevisiae causes dominant-negative inhibition of pheromone response; required for yeast cell adherence to silicone; Spider biofilm induced
Y2	A9			orf19.3625		Has domain(s) with predicted zinc ion binding activity
Y2	A10			orf19.3794	CSR1	Transcription factor; role in zinc homeostasis and regulation of Spider biofilm matrix; mutation affects filamentous growth; can suppress S. cerevisiae rok1 mutant inviability; Spider biofilm induced; mutants for abnormal Spider biofilms
Y2	A11			orf19.4318	MIG1	C2H2 transcription factor; repressor; regulates genes for carbon source utilization; Tup1-dependent and independent functions; hyphal, Hap43 and caspofungin repressed; Spider and flow model biofilm induced
Y2	A12			orf19.4647	HAP3	Predicted CCAAT-binding transcription factor that regulates respiration; Cap2-dependent induction in low iron; opaque specific, alkaline, ciclopirox olamine induced; regulated by Sef1, Sfu1, Hap43; Bcr1-regulated in RPMI a/a biofilms
Y2	B1			orf19.4752	MSN4	Zinc finger transcription factor; similar to S. cerevisiae Msn4, but not a significant stress response regulator in C. albicans; partly complements STRE-activation defect of S. cerevisiae msn2 msn4 double mutant; flow model biofilm induced
Y2	B3			orf19.5249		Ortholog(s) have role in macroautophagy and cytosol, nucleus, pre-autophagosomal structure localization
Y2	B4			orf19.5343	ASH1	GATA-like transcription factor; localizes to daughter cell, hyphal tip cell nuclei; mRNA localization mediated by She3; required for WT virulence and filamentous growth on solid media; Ras1 repressed in yeast, Cyr1 repressed yeast, hyphae
Y2	B6			orf19.5729	FGR17	Putative DNA-binding transcription factor; has zinc cluster DNA-binding motif; lacks an ortholog in S. cerevisiae; transposon mutation affects filamentous growth; Hap43p-repressed gene
Y2	B7			orf19.5908	TEC1	TEA/ATTS transcription factor; white cell pheromone response, hyphal gene regulation; required for Spider and RPMI biofilm formation; regulates BCR1; Cph2 regulated transcript; alkaline, rat catheter, Spider, flow model biofilm induced
Y2	B8			orf19.5910		Putative histone acetyltransferase complex subunit; induced upon low-level peroxide stress; Spider biofilm induced
Y2	B9			orf19.6109	TUP1	Transcriptional corepressor; represses filamentous growth; regulates switching; role in germ tube induction, farnesol response; in repression pathways with Nrg1, Rfg1; farnesol upregulated in biofilm; rat catheter, Spider biofilm repressed
Y2	B10			orf19.6121	MNL1	Transcription factor; induces transcripts of stress response genes via SLE (STRE-like) elements; required for adaptation to weak acid stress; activates a subset of the genes that are repressed by Nrg1
Y2	B11			orf19.6680	FGR27	Zn(II)2Cys6 transcription factor; transposon mutation affects filamentous growth; required for yeast cell adherence to silicone substrate; Spider biofilm induced
Y2	B12			orf19.6781	ZFU2	Zn(II)2Cys6 transcription factor; regulator of yeast form adherence; mutants display increased colonization of mouse kidneys; required for yeast cell adherence to silicone substrate; Spider biofilm induced
Y2	C2			orf19.6817	FCR1	Transcription factor; repressor of fluconazole/ketoconazole/brefeldin A resistance; Tn mutation enhances filamentation; partially rescues S. cerevisiae pdr1 pdr3 fluconazole sensitivity; rat catheter biofilm induced/Spider biofilm repressed
Y2	C3			orf19.6888		Zn(II)2Cys6 domain transcription factor; regulated by Mig1 and Tup1; rat catheter and Spider biofilm induced
Y2	C4			orf19.6985	TEA1	Putative transcription factor with zinc cluster DNA-binding motif; has similarity to S. cerevisiae Tea1p; Hap43p-repressed gene
Y2	C5			orf19.7150	NRG1	Transcription factor/repressor; regulates chlamydospore formation/hyphal gene induction/virulence and rescue/stress response genes; effects both Tup1 dependent and independent regulation; flow model biofilm induced; Spider biofilm repressed
Y2	C8			orf19.7436	AAF1	Possible regulatory protein; possible adhesin-like; Glu-rich domain; production in S. cerevisiae increases endothelial cell adherence and flocculence; flow model biofilm, alkaline or caspofungin induced
Y2	C9			orf19.3193	FCR3	bZIP transcription factor; ortholog of S. cerevisiae Yap3; partially complements fluconazole sensitivity of S. cerevisiae pdr1 pdr3; Hap43-induced; required for yeast cell adherence to silicone substrate; flow model biofilm repressed
Y2	C10			orf19.4766	ARG81	Zn(II)2Cys6 transcription factor; required for utilization of ornithine as a nitrogen source and for wild-type resistance to caffeine; required for yeast cell adherence to silicone substrate
Y2	C11			orf19.7371	ZCF35	Zn(II)2Cys6 transcription factor; Hap43-induced; Spider biofilm induced
Y2	D1			orf19.3187	ZNC1	Zn(2)-Cys(6) transcription factor; regulated by Gcn2 and Gcn4; gene located in zinc cluster region of Chromosome 5, near the MTL locus; required for yeast cell adherence to silicone substrate; Spider biofilm induced
Y2	D3			orf19.4573	ZCF26	Zn2-Cys6 transcription factor of unknown function; induced by alpha pheromone in SpiderM medium
Y2	D4			orf19.173		C2H2 transcription factor; induced by Mnl1 under weak acid stress
Y2	D7			orf19.1275	GAT1	GATA-type transcription factor; regulator of nitrogen utilization; required for nitrogen catabolite repression and utilization of isoleucine, tyrosine and tryptophan N sources; required for virulence in a mouse systemic infection model
Y2	D8			orf19.1623	CAP1	AP-1 bZIP transcription factor; apoptotic, oxidative stress response/resistance, multidrug resistance; nuclear in oxidative stress; complements S. cerevisiae yap1 mutant; oralpharyngeal candidasis-, human neutrophil, Spider biofilm induced
Y2	D9			orf19.1718	ZCF8	Predicted Zn(II)2Cys6 transcription factor; repressed by fluphenazine treatment; required for yeast cell adherence to silicone substrate
Y2	D10			orf19.2315	RTG3	RNA polymerase II transcription factor involved in regulation of galactose catabolism genes; as result of transcriptional rewiring, performs role analogous to Gal4p in S. cerevisiae; contains bZIP DNA-binding motif
Y2	D11			orf19.2612		C2H2 zinc finger transcription factor; expression reduced in ssr1 null mutant; flow model biofilm induced
Y2	D12			orf19.3182	GIS2	Translational activator for mRNAs with internal ribosome entry sites; induced in high iron; repressed by yeast-hypha switch; null exhibits sensitivity to sorbitol, 5-fluorocytosine, and cold temperatures; Spider biofilm repressed
Y2	E1			orf19.3736	KAR4	Transcription factor; required for gene regulation in response to pheromones; ortholog of S. cerevisiae Kar4; role in karyogamy; opaque-specific, a-specific; induced by alpha factor
Y2	E2			orf19.4767	ZCF28	Zn(II)2Cys6 transcription factor; required for yeast cell adherence to silicone substrate; Spider biofilm induced
Y2	E3			orf19.4869	SFU1	GATA-type transcription factor; regulator of iron-responsive genes; represses iron utilization genes if iron is present; Hap43-repressed; promotes gastrointestinal commensalism in mice; Spider biofilm induced
Y2	E4			orf19.1227	ZCF4	Putative Zn(II)2Cys6 transcription factor
Y2	E5			orf19.1255	ZCF5	Zn(II)2Cys6 transcription factor; colony morphology-related gene regulation by Ssn
Y2	E6			orf19.1497	ZCF6	Putative transcription factor with zinc cluster DNA-binding motif; involved in virulence
Y2	E7			orf19.1577		Has domain(s) with predicted sequence-specific DNA binding, transcription factor activity, sequence-specific DNA binding, zinc ion binding activity and role in regulation of transcription, DNA-templated
Y2	E8			orf19.2054	FGR15	Putative transcription factor with zinc finger DNA-binding motif; lacks an ortholog in S. cerevisiae; transposon mutation affects filamentous growth; caspofungin induced; mutation causes marginal increase in caspofungin sensitivity
Y2	E9			orf19.3012	ARO80	Zn(II)2Cys6 transcription factor; transcriptional activator of aromatic amino acid catabolism; regulator of aromatic alcohol biosynthesis via the Ehrlich pathway; mutant is viable
Y2	E10			orf19.4649	ZCF27	Putative Zn(II)2Cys6 transcription factor
Y2	E11			orf19.3252	DAL81	Zn(II)2Cys6 transcription factor; ortholog of S. cerevisiae Dal81, involved in the regulation of nitrogen-degradation genes; required for yeast cell adherence to silicone substrate; Spider biofilm induced
Y2	E12			orf19.610	EFG1	bHLH transcription factor; required for white-phase cell type, RPMI and Spider biofilm formation, hyphal growth, cell-wall gene regulation; roles in adhesion, virulence; Cph1 and Efg1 have role in host cytokine response; binds E-box
Y2	F1			orf19.1150		GATA-like transcription factor; oral infection induced; mutant has reduced capacity to damage oral epithelial cells; regulated by Gcn2 and Gcn4; Spider biofilm induced
Y2	F2			orf19.1773	RAP1	Transcription factor; binds telomeres and regulatory sequences in DNA; involved in telomere maintenance; represses hyphal growth under yeast-favoring conditions; similar to (but shorter than) S. cerevisiae Rap1
Y2	F3			orf19.1757		Putative C2H2 transcription factor; expression upregulated in clinical isolates from HIV+ patients with oral candidiasis; Spider biofilm induced
Y2	F4			orf19.2743		Ortholog(s) have histone demethylase activity (H3-K36 specific), histone demethylase activity (H3-K9 specific), sequence-specific DNA binding and transcriptional repressor activity
Y2	F5			orf19.4776	LYS143	Zn(II)2Cys6 transcription factor; ortholog of S. cerevisiae Lys14 involved in the regulation of lysine biosynthesis genes
Y2	F6			orf19.4961	STP2	Amino-acid-regulated transcription factor; activates transcription of amino acid permease genes; activated by amino-acid-induced proteolytic processing (Ssy1, Csh3 dependent); required for alkalinization of medium; Spider biofilm induced
Y2	F7			orf19.3865	RFX1	Transcription factor; involved in DNA damage responses, morphogenesis, and virulence; Spider biofilm induced
Y2	F8			orf19.2747	RTG1	Zn(II)2Cys6 transcription factor; transcriptional repressor involved in the regulation of glucose transporter genes; ortholog of S. cerevisiae Rgt1; mutants display decreased colonization of mouse kidneys
Y2	F9			orf19.3986	PPR1	Transcription factor with zinc cluster DNA-binding motif involved in regulation of purine catabolism; has similarity to S. cerevisiae Ppr1p, which is a transcription factor involved in the regulation of uracil biosynthesis genes
Y2	F10
Y2	F11
Y2	F12
Y2	G1
Y2	G2
Y2	G3
Y2	G4
Y2	G5
Y2	G6
Y2	G7
Y2	G8
Y2	G9
Y2	G10
Y2	G11
Y2	G12
Y2	H1
Y2	H2
Y2	H3
Y2	H4
Y2	H5
Y2	H6
Y2	H7
Y2	H8
Y2	H9
Y2	H10
Y2	H11
Y2	H12			WT
Footnotes	a	Plates were in 96 well format and contain published strains (Nobile et al. 2010, (NOBILE AND MITCHELL 2005; BRUNO et al. 2006; NORICE et al. 2007; RAUCEO et al. 2008; NOBILE AND MITCHELL 2009, HOMANN et al. 2009) that are avaliable at the following website (http://www.fgsc.net/candida/FGSCcandidaresources.htm)
	b	Description of difference in invasion pattern compared to wild-type and neighboring colonies with respect to: Aggregate number; Aggregate size; Amount of background invasion; Colony Size
	c	Gene name in C. albicans determined from CGD website (http://www.candidagenome.org)
	d	Description in C. albicans determined from CGD website (http://www.candidagenome.org)
	e	Process in C. albicans determined from CGD website (http://www.candidagenome.org)
	f	Role in filamentous growth, biofilm formation, and invasive growth in C. albicans determined from CGD website (http://www.candidagenome.org)
	g	Homolog in S. cerevisiae determined from CGD website (http://www.candidagenome.org)
	h	Role in filamentous growth, biofilm formation, and invasive growth in S. cerevisiae determined from SGD website (http://www.yeastgenome.org)
	i	S. cerevisiae strains used to evaluate hits; constructed strains identified by PC number
